# Supplementary material for: Thermal stress jeopardizes carbonate production of coral reefs across the western and central Pacific Ocean
Source: PLoS One. 2021 Apr 26;16(4):e0249008. doi: 10.1371/journal.pone.0249008 (PMC8075252; doi:10.1371/journal.pone.0249008)
Supplement: S1 Data — Spreadsheet data for each site of the 142 sites across the Pacific Ocean, and all the R scripts that produced the manuscript figures. (ZIP) [file pone.0249008.s002.zip]

Archive with 5 entries (5 files):
- Code for supplementary document.rar
- Dependent datasets.rar
- Figures 1_2_4_5 Final Jan 25 2021 RvW.R
- Figures Figures 3 6 and 7 Final Jan 25 2021 RvW.R
- islands data.csv
