# Supplementary material for: Thermal stress jeopardizes carbonate production of coral reefs across the western and central Pacific Ocean
Source: PLoS One. 2021 Apr 26;16(4):e0249008. doi: 10.1371/journal.pone.0249008 (PMC8075252; doi:10.1371/journal.pone.0249008)
Supplement: S1 Data — Spreadsheet data for each site of the 142 sites across the Pacific Ocean, and all the R scripts that produced the manuscript figures. (ZIP) [file pone.0249008.s002.zip › islands data.csv]

	Island	P.locat	NP	GP	BFj	BUj	lon	lat	site	LCC		site2
577	Kiritimati	outer	0.395753983	0.376134734	0.001865333	0.035750266	-157.54984	1.85203	1	16		-157.55
581	Kiritimati	outer	1.043967006	1.041176259	0.026455314	0.027988788	-157.54984	1.85203	1	46		-157.54984
580	Kiritimati	outer	1.085710919	1.090819949	0.005059609	0.057284269	-157.54984	1.85203	1	74		-157.54984
578	Kiritimati	outer	1.146458874	1.153723495	0.003919256	0.060580213	-157.54984	1.85203	1	79		-157.54984
582	Kiritimati	outer	1.282550966	1.247961216	0	0.022645099	-157.54984	1.85203	1	74		-157.54984
579	Kiritimati	outer	2.01076443	1.982098278	0.005396646	0.02317205	-157.54984	1.85203	1	81		-157.54984
593	Kiritimati	outer	1.369016682	1.343739955	0.01450448	0.017453642	-157.53473	1.90498	3	99		-157.53473
592	Kiritimati	outer	1.375124373	1.342844373	0.0143898	0.010565049	-157.53473	1.90498	3	114		-157.53473
591	Kiritimati	outer	1.862221124	1.822098381	0.001238142	0.015873964	-157.53473	1.90498	3	127		-157.53473
594	Kiritimati	outer	1.875740621	1.831368312	0.001592869	0.011269671	-157.53473	1.90498	3	128		-157.53473
589	Kiritimati	outer	2.039383466	1.988442741	0.005329624	0.0009645	-157.53473	1.90498	3	136		-157.53473
590	Kiritimati	outer	3.067124323	3.042882555	0.012074405	0.020918676	-157.53473	1.90498	3	155		-157.53473
621	Kiritimati	outer	0.301069697	0.252601289	0.008417346	0.000349095	-157.51996	1.85092	8	18		-157.51996
620	Kiritimati	outer	0.904747599	0.873896323	0.02314282	0.003240752	-157.51996	1.85092	8	54		-157.51996
624	Kiritimati	outer	0.976438306	0.94013095	0.018674285	0.002253207	-157.51996	1.85092	8	63		-157.51996
619	Kiritimati	outer	1.895392315	1.880279002	0.040675936	0.0014456	-157.51996	1.85092	8	88		-157.51996
623	Kiritimati	outer	1.98594171	1.935500082	0.004274746	0.002518474	-157.51996	1.85092	8	90		-157.51996
622	Kiritimati	outer	2.739718404	2.694313673	0.009465222	0.002364895	-157.51996	1.85092	8	136		-157.51996
640	Kiritimati	outer	0.192101777	0.14088827	0.00205374	0.003967601	-157.49509	2.02287	11	6		-157.49509
641	Kiritimati	outer	0.217659862	0.18777037	0.007563066	0.019782291	-157.49509	2.02287	11	15		-157.49509
639	Kiritimati	outer	0.605738401	0.558685363	0.007752638	0.002429174	-157.49509	2.02287	11	24		-157.49509
642	Kiritimati	outer	0.92679614	0.889028809	0	0.019467517	-157.49509	2.02287	11	53		-157.49509
637	Kiritimati	outer	1.400493544	1.357263587	0.003454052	0.01055084	-157.49509	2.02287	11	71		-157.49509
638	Kiritimati	outer	2.842504045	2.805920349	0.009608796	0.011042357	-157.49509	2.02287	11	115		-157.49509
583	Kiritimati	outer	0.179514933	0.129643864	0.004431657	0.002932124	-157.494	1.944188	2	10		-157.494
588	Kiritimati	outer	1.024460846	0.974278863	0.000296259	0.006756607	-157.494	1.944188	2	49		-157.494
585	Kiritimati	outer	1.26292688	1.287512099	0.073380012	0.008440056	-157.494	1.944188	2	64		-157.494
586	Kiritimati	outer	1.372073173	1.33537725	0.016924827	0.003614098	-157.494	1.944188	2	82		-157.494
587	Kiritimati	outer	1.759304946	1.723279856	0.012209418	0.00900034	-157.494	1.944188	2	132		-157.494
584	Kiritimati	outer	2.197065921	2.193799832	0.05099581	0.002972949	-157.494	1.944188	2	145		-157.494
654	Kiritimati	outer	2.165039097	2.109689354	0.001699478	0.000185627	-157.49207	1.94357	13	83		-157.49207
649	Kiritimati	outer	3.154990413	3.104266539	0.006510974	0	-157.49207	1.94357	13	146		-157.49207
651	Kiritimati	outer	3.279915656	3.224899673	0.002218865	0	-157.49207	1.94357	13	160		-157.49207
650	Kiritimati	outer	3.503130094	3.453583825	0.00768858	0	-157.49207	1.94357	13	144		-157.49207
653	Kiritimati	outer	3.644089354	3.591178821	0.004324316	0	-157.49207	1.94357	13	184		-157.49207
652	Kiritimati	outer	4.928851133	4.871616285	0	0	-157.49207	1.94357	13	251		-157.49207
691	Kiritimati	patch	4.796140812	4.743303203	0.003986041	0.000411199	-157.48654	1.93133	20	510		-157.48654
692	Kiritimati	patch	5.069558894	5.013677137	0.000756265	0.000596826	-157.48654	1.93133	20	439		-157.48654
695	Kiritimati	patch	5.310484317	5.261869894	0.008164022	0.000456403	-157.48654	1.93133	20	303		-157.48654
693	Kiritimati	patch	5.727525759	5.67293927	0.000551425	0.002096934	-157.48654	1.93133	20	477		-157.48654
694	Kiritimati	patch	7.442399576	7.399559568	0.013798015	0.000596826	-157.48654	1.93133	20	404		-157.48654
696	Kiritimati	patch	10.69643496	10.64906327	0.00510651	0.004756652	-157.48654	1.93133	20	353		-157.48654
657	Kiritimati	outer	1.099798435	1.06690417	0.021441326	0.002899258	-157.48532	1.96122	14	86		-157.48532
656	Kiritimati	outer	1.303025671	1.248952343	0.002108291	0.001053229	-157.48532	1.96122	14	71		-157.48532
655	Kiritimati	outer	1.69094509	1.63656493	0	0.002854689	-157.48532	1.96122	14	116		-157.48532
660	Kiritimati	outer	2.569942767	2.518422181	0.003401924	0.002312339	-157.48532	1.96122	14	133		-157.48532
659	Kiritimati	outer	3.103706717	3.061221124	0.011737243	0.003012012	-157.48532	1.96122	14	139		-157.48532
658	Kiritimati	outer	4.545614759	4.49269293	0.002562485	0.001750534	-157.48532	1.96122	14	229		-157.48532
683	Kiritimati	patch	1.345104288	1.299475262	0.011605823	0	-157.47615	1.96464	18	97		-157.47615
679	Kiritimati	patch	1.859064974	1.808338132	0.006180028	0.000327979	-157.47615	1.96464	18	137		-157.47615
681	Kiritimati	patch	1.88910849	1.835844216	0.003887354	8.32E-05	-157.47615	1.96464	18	134		-157.47615
684	Kiritimati	patch	2.344864954	2.29375342	0.005285311	0.000838004	-157.47615	1.96464	18	170		-157.47615
680	Kiritimati	patch	2.36075371	2.311494908	0.004728719	0.003247327	-157.47615	1.96464	18	169		-157.47615
682	Kiritimati	patch	2.488309821	2.441920887	0.010845914	0	-157.47615	1.96464	18	151		-157.47615
662	Kiritimati	patch	0.057234848	0	0	0	-157.47607	1.92109	15	0		-157.47607
663	Kiritimati	patch	0.057234848	0	0	0	-157.47607	1.92109	15	0		-157.47607
666	Kiritimati	patch	0.057234848	0	0	0	-157.47607	1.92109	15	0		-157.47607
664	Kiritimati	patch	0.326048848	0.268814	0	0	-157.47607	1.92109	15	14		-157.47607
661	Kiritimati	patch	0.396840971	0.339606122	0	0	-157.47607	1.92109	15	16		-157.47607
665	Kiritimati	patch	0.461861942	0.404627093	0	0	-157.47607	1.92109	15	29		-157.47607
667	Kiritimati	patch	2.511650054	2.467964881	0.013549675	0	-157.47607	1.93958	16	188		-157.47607
670	Kiritimati	patch	3.04847845	2.998200736	0.006629156	0.000327979	-157.47607	1.93958	16	299		-157.47607
668	Kiritimati	patch	3.385384471	3.332708583	0.00455896	0	-157.47607	1.93958	16	212		-157.47607
671	Kiritimati	patch	4.392350559	4.343086547	0.007785209	0.000185627	-157.47607	1.93958	16	336		-157.47607
672	Kiritimati	patch	4.985723066	4.933058721	0.004570504	0	-157.47607	1.93958	16	318		-157.47607
669	Kiritimati	patch	6.517662553	6.483424212	0.022996507	0	-157.47607	1.93958	16	432		-157.47607
688	Kiritimati	patch	1.39260548	1.351788398	0.01471767	0.001700097	-157.47603	1.95099	19	142		-157.47603
690	Kiritimati	patch	1.723041404	1.674882342	0.009075786	0	-157.47603	1.95099	19	121		-157.47603
689	Kiritimati	patch	2.113639469	2.067446569	0.006258034	0.004783915	-157.47603	1.95099	19	122		-157.47603
686	Kiritimati	patch	2.319430746	2.271982833	0.008680084	0.001106851	-157.47603	1.95099	19	134		-157.47603
687	Kiritimati	patch	5.087498979	5.036610215	0.006035006	0.000311079	-157.47603	1.95099	19	211		-157.47603
685	Kiritimati	patch	5.377177715	5.323370665	0.00315895	0.000268847	-157.47603	1.95099	19	317		-157.47603
704	Kiritimati	patch	0.057234848	0	0	0	-157.47566	1.91986	22	0		-157.47566
706	Kiritimati	patch	0.057234848	0	0	0	-157.47566	1.91986	22	0		-157.47566
707	Kiritimati	patch	0.057234848	0	0	0	-157.47566	1.91986	22	0		-157.47566
708	Kiritimati	patch	0.057234848	0	0	0	-157.47566	1.91986	22	0		-157.47566
705	Kiritimati	patch	0.136178605	0.078943756	0	0	-157.47566	1.91986	22	7		-157.47566
703	Kiritimati	patch	0.193933994	0.136699145	0	0	-157.47566	1.91986	22	12		-157.47566
678	Kiritimati	patch	1.056578997	1.009256353	0.006886205	0.003026	-157.47374	1.96364	17	73		-157.47374
676	Kiritimati	patch	1.138706294	1.081806367	0.000334922	0	-157.47374	1.96364	17	35		-157.47374
677	Kiritimati	patch	1.565807858	1.511205676	0	0.002632666	-157.47374	1.96364	17	84		-157.47374
673	Kiritimati	patch	1.754746912	1.70037158	0.001523496	0.00133602	-157.47374	1.96364	17	98		-157.47374
675	Kiritimati	patch	2.073378801	2.016921532	0.000406325	0.000371255	-157.47374	1.96364	17	120		-157.47374
674	Kiritimati	patch	2.569363557	2.513305525	0.001176817	0	-157.47374	1.96364	17	147		-157.47374
698	Kiritimati	patch	0.797870502	0.742669872	0.0010768	0.000957419	-157.46872	1.94856	21	50		-157.46872
697	Kiritimati	patch	1.252426853	1.201412044	0.003058763	0.003161276	-157.46872	1.94856	21	132		-157.46872
699	Kiritimati	patch	2.26403978	2.2146218	0.003345224	0.004471644	-157.46872	1.94856	21	139		-157.46872
700	Kiritimati	patch	2.739081971	2.684127905	0.001581549	0.000699233	-157.46872	1.94856	21	145		-157.46872
701	Kiritimati	patch	2.870404566	2.817236153	0.000533991	0.003532444	-157.46872	1.94856	21	149		-157.46872
702	Kiritimati	patch	3.100454183	3.047257181	0.002642961	0.001394886	-157.46872	1.94856	21	180		-157.46872
636	Kiritimati	outer	1.4881333	1.439426056	0.004416342	0.004111262	-157.45894	1.80264	10	71		-157.45894
631	Kiritimati	outer	1.551600953	1.524026898	0.021504781	0.008156012	-157.45894	1.80264	10	68		-157.45894
632	Kiritimati	outer	1.952363749	1.912678796	0.005682095	0.011867801	-157.45894	1.80264	10	94		-157.45894
635	Kiritimati	outer	3.33635614	3.28488482	0	0.005763529	-157.45894	1.80264	10	157		-157.45894
634	Kiritimati	outer	3.723252692	3.681876503	0.008200382	0.007658278	-157.45894	1.80264	10	150		-157.45894
633	Kiritimati	outer	3.990069598	3.942679155	0.005917936	0.00392647	-157.45894	1.80264	10	142		-157.45894
605	Kiritimati	outer	0.735562709	0.735538712	0.054287258	0.002923592	-157.43874	2.04602	5	44		-157.43874
603	Kiritimati	outer	1.375711801	1.321845784	0.000762402	0.002606428	-157.43874	2.04602	5	52		-157.43874
604	Kiritimati	outer	1.709313972	1.659954167	0.004874444	0.003000598	-157.43874	2.04602	5	112		-157.43874
601	Kiritimati	outer	2.285399963	2.242667178	0.014418843	8.32E-05	-157.43874	2.04602	5	123		-157.43874
606	Kiritimati	outer	3.584617102	3.550076941	0.005686218	0.01700847	-157.43874	2.04602	5	78		-157.43874
602	Kiritimati	outer	3.707508761	3.654650018	0.002464798	0.001911307	-157.43874	2.04602	5	201		-157.43874
628	Kiritimati	outer	0.786263892	0.751674983	0.004743239	0.0179027	-157.42845	2.04341	9	82		-157.42845
629	Kiritimati	outer	0.908200955	0.882259242	0.014471062	0.016822073	-157.42845	2.04341	9	74		-157.42845
630	Kiritimati	outer	1.956428923	1.929972623	0.016968303	0.013810245	-157.42845	2.04341	9	157		-157.42845
625	Kiritimati	outer	3.033368442	3.005118606	0.017950133	0.011034879	-157.42845	2.04341	9	175		-157.42845
626	Kiritimati	outer	3.372052209	3.355112233	0.022302895	0.017991977	-157.42845	2.04341	9	231		-157.42845
627	Kiritimati	outer	5.841855966	5.811610885	0.004035871	0.022953897	-157.42845	2.04341	9	311		-157.42845
646	Kiritimati	outer	1.6809156	1.635276081	0	0.01159533	-157.41284	2.02462	12	98		-157.41284
645	Kiritimati	outer	2.157301092	2.138509824	0.034065313	0.004378267	-157.41284	2.02462	12	120		-157.41284
648	Kiritimati	outer	2.94902166	2.896423606	0.00224423	0.002392565	-157.41284	2.02462	12	136		-157.41284
643	Kiritimati	outer	3.941924935	3.888946791	0	0.004256704	-157.41284	2.02462	12	212		-157.41284
647	Kiritimati	outer	4.605624032	4.562036195	0.000754548	0.012892464	-157.41284	2.02462	12	221		-157.41284
644	Kiritimati	outer	8.948879811	8.926529055	0.018758221	0.016125872	-157.41284	2.02462	12	290		-157.41284
613	Kiritimati	outer	0.674757511	0.622406992	0.003089667	0.001794662	-157.39256	1.7749	7	42		-157.39256
616	Kiritimati	outer	0.713589154	0.668233377	0.010072987	0.001806085	-157.39256	1.7749	7	38		-157.39256
614	Kiritimati	outer	0.71361838	0.689558225	0.025307116	0.007867577	-157.39256	1.7749	7	44		-157.39256
615	Kiritimati	outer	1.19161344	1.147828467	0.00399572	0.009454156	-157.39256	1.7749	7	80		-157.39256
618	Kiritimati	outer	1.795590531	1.752421421	0.009824038	0.004241701	-157.39256	1.7749	7	110		-157.39256
617	Kiritimati	outer	2.840839563	2.798552085	0.008591785	0.006355584	-157.39256	1.7749	7	163		-157.39256
607	Kiritimati	outer	1.487698142	1.440014401	0.005991673	0.003559434	-157.37352	1.99869	6	83		-157.37352
610	Kiritimati	outer	1.910852548	1.872389642	0.001702873	0.017069069	-157.37352	1.99869	6	111		-157.37352
611	Kiritimati	outer	2.232104988	2.203974194	0.002327629	0.026776425	-157.37352	1.99869	6	119		-157.37352
608	Kiritimati	outer	2.645369473	2.597013212	0.006102211	0.002776377	-157.37352	1.99869	6	115		-157.37352
612	Kiritimati	outer	3.804669737	3.759299744	0.000193193	0.011671662	-157.37352	1.99869	6	201		-157.37352
609	Kiritimati	outer	4.974598766	4.938967026	0.004237752	0.017365357	-157.37352	1.99869	6	238		-157.37352
595	Kiritimati	outer	3.095911988	3.052105462	0.011517015	0.001911307	-157.31609	1.94363	4	112		-157.31609
600	Kiritimati	outer	3.754693708	3.71299783	0.012418405	0.003120566	-157.31609	1.94363	4	147		-157.31609
598	Kiritimati	outer	4.745951701	4.707967203	0.013464668	0.005785682	-157.31609	1.94363	4	140		-157.31609
596	Kiritimati	outer	4.75828297	4.707295713	0.003641163	0.002606428	-157.31609	1.94363	4	118		-157.31609
597	Kiritimati	outer	8.161175192	8.116534801	0.010683151	0.001911307	-157.31609	1.94363	4	226		-157.31609
599	Kiritimati	outer	15.56860054	15.527865	0.015843356	0.000655957	-157.31609	1.94363	4	441		-157.31609
25	Palau	outer	13.10701538	13.11034059	0.059677562	0.000649964	134.22899	7.30995	5	507		134.22899
28	Palau	outer	13.66526903	13.61285707	0.004590353	0	134.22899	7.30995	5	635		134.22899
29	Palau	outer	15.58033911	15.52339016	0	5.34E-05	134.22899	7.30995	5	687		134.22899
30	Palau	outer	17.15830899	17.10268907	0.001382392	0	134.22899	7.30995	5	588		134.22899
26	Palau	outer	17.70475693	17.74384857	0.096073149	2.08E-05	134.22899	7.30995	5	764		134.22899
27	Palau	outer	18.06171126	18.11818511	0.113476166	0	134.22899	7.30995	5	686		134.22899
48	Palau	outer	9.791351605	9.736081626	0.001628233	0.000104102	134.24507	7.27801	8	367		134.24507
43	Palau	outer	12.5385089	12.48237692	0.000870341	0	134.24507	7.27801	8	562		134.24507
45	Palau	outer	14.98583623	14.93471262	0.005878709	0	134.24507	7.27801	8	510		134.24507
46	Palau	outer	17.67190001	17.63997458	0.024566859	0.000510025	134.24507	7.27801	8	575		134.24507
47	Palau	outer	18.6568835	18.60048826	0.000607076	0	134.24507	7.27801	8	627		134.24507
44	Palau	outer	30.92274762	30.86708724	0.001341941	0	134.24507	7.27801	8	811		134.24507
138	Palau	patch	1.145701443	1.094275341	0.005576213	0	134.26671	7.18776	23	34		134.26671
136	Palau	patch	8.418069014	8.365361385	0.004294686	0	134.26671	7.18776	23	301		134.26671
137	Palau	patch	11.35034124	11.2937675	0.000428579	0	134.26671	7.18776	23	360		134.26671
135	Palau	patch	12.9120485	12.85541588	0.000369699	0	134.26671	7.18776	23	505		134.26671
133	Palau	patch	17.38683273	17.33675088	0.006920472	0	134.26671	7.18776	23	509		134.26671
134	Palau	patch	21.49830081	21.443807	0.002508499	0	134.26671	7.18776	23	669		134.26671
112	Palau	patch	5.868261272	5.819620888	0.008361931	0	134.2937	7.31724	19	289		134.2937
113	Palau	patch	7.172721382	7.116083351	0.000364284	0	134.2937	7.31724	19	371		134.2937
114	Palau	patch	9.265413017	9.210373159	0.001962458	0	134.2937	7.31724	19	429		134.2937
110	Palau	patch	9.758792906	9.706510021	0.00471943	0	134.2937	7.31724	19	463		134.2937
111	Palau	patch	13.00972986	12.96887329	0.016145745	0	134.2937	7.31724	19	655		134.2937
109	Palau	patch	13.51377874	13.4608065	0.004030074	0	134.2937	7.31724	19	681		134.2937
52	Palau	inner	2.404195117	2.348554906	0.001362104	0	134.30106	7.27646	9	161		134.30106
53	Palau	inner	5.000294075	5.014405444	0.071113684	0	134.30106	7.27646	9	307		134.30106
54	Palau	inner	5.643157543	5.588283439	0.00204499	8.32E-05	134.30106	7.27646	9	364		134.30106
51	Palau	inner	6.983043087	6.973380592	0.04733982	0	134.30106	7.27646	9	332		134.30106
50	Palau	inner	10.73811343	10.68111112	0	0	134.30106	7.27646	9	416		134.30106
49	Palau	inner	11.28046711	11.22903694	0.005572144	0	134.30106	7.27646	9	404		134.30106
139	Palau	patch	12.64739589	12.59352837	0.0031348	0	134.31442	7.2553	24	684		134.31442
143	Palau	patch	13.69022604	13.63831669	0.005092965	0	134.31442	7.2553	24	363		134.31442
144	Palau	patch	13.79426245	13.73777255	0.000512419	0	134.31442	7.2553	24	588		134.31442
141	Palau	patch	13.94960962	13.89384119	0.00106365	0.000170237	134.31442	7.2553	24	465		134.31442
142	Palau	patch	24.16180812	24.10480581	0	0	134.31442	7.2553	24	602		134.31442
140	Palau	patch	37.73753844	37.68096274	0.000426619	0	134.31442	7.2553	24	716		134.31442
94	Palau	patch	4.812895588	4.76067409	0.004780817	0	134.34811	7.35521	16	259		134.34811
95	Palau	patch	6.758055813	6.70247852	0.001425022	0	134.34811	7.35521	16	446		134.34811
93	Palau	patch	7.375337059	7.319422556	0.001087812	0	134.34811	7.35521	16	472		134.34811
96	Palau	patch	8.281064528	8.224824614	0.0007624	0	134.34811	7.35521	16	526		134.34811
92	Palau	patch	9.429368621	9.373102161	0.000735855	0	134.34811	7.35521	16	607		134.34811
91	Palau	patch	16.28742954	16.23142512	0.000997894	0	134.34811	7.35521	16	893		134.34811
118	Palau	patch	5.155127778	5.101582561	0.003457098	0	134.38791	7.37262	20	481		134.38791
120	Palau	patch	8.022445393	7.966066121	0.000623043	0	134.38791	7.37262	20	641		134.38791
116	Palau	patch	9.72314761	9.667532652	0.001387357	0	134.38791	7.37262	20	740		134.38791
119	Palau	patch	10.12425825	10.0682978	0.001041868	0	134.38791	7.37262	20	736		134.38791
115	Palau	patch	10.42526591	10.36851542	0.000251827	0	134.38791	7.37262	20	771		134.38791
117	Palau	patch	14.27087314	14.21571133	0.001840509	0	134.38791	7.37262	20	748		134.38791
104	Palau	patch	2.56034805	2.521212893	0.017867157	0	134.40385	7.354483	18	381		134.40385
103	Palau	patch	3.668583862	3.620823827	0.00924228	0	134.40385	7.354483	18	527		134.40385
105	Palau	patch	3.977846065	3.921999084	0.001155334	0	134.40385	7.354483	18	584		134.40385
106	Palau	patch	5.611115907	5.563994606	0.009881014	0	134.40385	7.354483	18	484		134.40385
107	Palau	patch	11.13103853	11.08462738	0.010591171	0	134.40385	7.354483	18	710		134.40385
108	Palau	patch	11.21960044	11.1644112	0.001813074	0	134.40385	7.354483	18	733		134.40385
129	Palau	patch	12.70546682	12.65767672	0.009212211	0	134.41609	7.24448	22	372		134.41609
127	Palau	patch	14.50076234	14.44376002	0	0	134.41609	7.24448	22	531		134.41609
131	Palau	patch	19.71672654	19.66129049	0.001566261	0	134.41609	7.24448	22	555		134.41609
128	Palau	patch	21.25178313	21.19924045	0.004459637	0	134.41609	7.24448	22	692		134.41609
130	Palau	patch	21.49827525	21.44902217	0.00774923	0	134.41609	7.24448	22	564		134.41609
132	Palau	patch	23.85420053	23.81361397	0.016415761	0	134.41609	7.24448	22	809		134.41609
99	Palau	patch	11.2814985	11.22471615	0.00021996	0	134.41768	7.48521	17	439		134.41768
98	Palau	patch	11.91794163	11.86124979	0.000310471	0	134.41768	7.48521	17	533		134.41768
100	Palau	patch	13.91586536	13.86285894	0.003995897	0	134.41768	7.48521	17	640		134.41768
101	Palau	patch	14.56301178	14.50643137	0.000421906	0	134.41768	7.48521	17	710		134.41768
97	Palau	patch	16.33404671	16.27967423	0.002629836	0	134.41768	7.48521	17	746		134.41768
102	Palau	patch	17.41625184	17.36135131	0.002101783	0	134.41768	7.48521	17	490		134.41768
122	Palau	patch	4.212411023	4.160526865	0.005097352	2.08E-05	134.42516	7.47857	21	287		134.42516
126	Palau	patch	6.457392537	6.409417585	0.009027363	0	134.42516	7.47857	21	405		134.42516
121	Palau	patch	7.307794501	7.253841614	0.003049428	0	134.42516	7.47857	21	391		134.42516
125	Palau	patch	9.049795295	9.00513136	0.01233838	0	134.42516	7.47857	21	406		134.42516
124	Palau	patch	9.656860693	9.609155521	0.009297142	0	134.42516	7.47857	21	433		134.42516
123	Palau	patch	10.34566656	10.29280089	0.00413664	0	134.42516	7.47857	21	574		134.42516
81	Palau	inner	1.377266816	1.338565961	0.01830146	0	134.42958	7.33967	14	253		134.42958
79	Palau	inner	2.901755733	2.848477422	0.003724004	0	134.42958	7.33967	14	442		134.42958
80	Palau	inner	5.678701964	5.622756131	0.001056482	0	134.42958	7.33967	14	473		134.42958
82	Palau	inner	7.115407295	7.061513769	0.003108789	0	134.42958	7.33967	14	508		134.42958
83	Palau	inner	7.209356586	7.15358399	0.001229719	0	134.42958	7.33967	14	482		134.42958
84	Palau	inner	14.53364572	14.4782537	0.001610294	0	134.42958	7.33967	14	758		134.42958
75	Palau	inner	2.261203858	2.204458441	0.000256897	0	134.430583	7.3431	13	283		134.430583
73	Palau	inner	3.086193508	3.029467571	0.000276378	0	134.430583	7.3431	13	357		134.430583
78	Palau	inner	5.502202725	5.446185435	0.000985025	0	134.430583	7.3431	13	397		134.430583
74	Palau	inner	5.609745324	5.552743009	0	0	134.430583	7.3431	13	452		134.430583
76	Palau	inner	9.424647946	9.368461793	0.000816161	0	134.430583	7.3431	13	506		134.430583
77	Palau	inner	10.05381082	9.999689663	0.002881158	0	134.430583	7.3431	13	503		134.430583
17	Palau	outer	0.671941969	0.617696577	0.002752766	4.16E-06	134.4509	7.25032	3	18		134.4509
18	Palau	outer	1.694935658	1.649879011	0.011820761	0.000124907	134.4509	7.25032	3	38		134.4509
14	Palau	outer	1.831450571	1.783527715	0.008383846	0.000695613	134.4509	7.25032	3	78		134.4509
15	Palau	outer	3.918222177	3.866312109	0.00479612	0.000296126	134.4509	7.25032	3	98		134.4509
16	Palau	outer	5.164267811	5.108211909	0.000293747	0.000652665	134.4509	7.25032	3	113		134.4509
13	Palau	outer	8.453833816	8.404070389	0.007238888	0	134.4509	7.25032	3	208		134.4509
57	Palau	inner	3.287909494	3.232125045	0.001217866	0	134.46147	7.45037	10	622		134.46147
60	Palau	inner	3.337138838	3.285097243	0.004960719	0	134.46147	7.45037	10	629		134.46147
59	Palau	inner	3.647928806	3.591993939	0.001067447	0	134.46147	7.45037	10	536		134.46147
56	Palau	inner	4.401928262	4.346683813	0.001757866	0	134.46147	7.45037	10	614		134.46147
55	Palau	inner	7.216415633	7.164096133	0.004682815	0	134.46147	7.45037	10	696		134.46147
58	Palau	inner	10.19498514	10.14015226	0.002169429	0	134.46147	7.45037	10	637		134.46147
72	Palau	inner	3.322764878	3.270117174	0.003188628	0.001165983	134.46776	7.32718	12	463		134.46776
67	Palau	inner	3.401055972	3.344885945	0.000832288	0	134.46776	7.32718	12	627		134.46776
70	Palau	inner	4.748951395	4.69857549	0.00662641	0	134.46776	7.32718	12	378		134.46776
69	Palau	inner	6.250196589	6.202982631	0.009788357	0	134.46776	7.32718	12	661		134.46776
68	Palau	inner	11.84405147	11.79197197	0.004594838	0.000327979	134.46776	7.32718	12	668		134.46776
71	Palau	inner	12.60686146	12.55315629	0.003297142	0	134.46776	7.32718	12	577		134.46776
61	Palau	inner	0.057002315	0	0	0	134.53004	7.32626	11	0		134.53004
66	Palau	inner	1.571343258	1.515399501	0.001058558	0	134.53004	7.32626	11	344		134.53004
62	Palau	inner	2.112710887	2.055708572	0	0	134.53004	7.32626	11	186		134.53004
63	Palau	inner	2.36429592	2.309976828	0.002683222	0	134.53004	7.32626	11	424		134.53004
64	Palau	inner	2.722143943	2.66665097	0.001509342	0	134.53004	7.32626	11	305		134.53004
65	Palau	inner	3.15650168	3.099499365	0	0	134.53004	7.32626	11	204		134.53004
85	Palau	patch	7.71292458	7.662757616	0.006627147	0.000208205	134.54753	7.64626	15	221		134.54753
86	Palau	patch	10.91888928	10.86876607	0.006837493	4.16E-05	134.54753	7.64626	15	477		134.54753
87	Palau	patch	12.60363215	12.55220034	0.005570503	0	134.54753	7.64626	15	529		134.54753
88	Palau	patch	15.18555786	15.12971549	0.00115994	0	134.54753	7.64626	15	560		134.54753
89	Palau	patch	16.02642198	15.96941966	0	0	134.54753	7.64626	15	477		134.54753
90	Palau	patch	22.31237806	22.26765386	0.012278115	0	134.54753	7.64626	15	747		134.54753
2	Palau	outer	2.476218864	2.421304712	0.00130969	0.000778472	134.5675	7.76951	1	80		134.5675
6	Palau	outer	2.736500012	2.693057711	0.012892077	0.000667937	134.5675	7.76951	1	106		134.5675
5	Palau	outer	3.272930378	3.23576701	0.019409166	0.000429781	134.5675	7.76951	1	121		134.5675
4	Palau	outer	4.113509155	4.060850077	0.002603271	0.001739966	134.5675	7.76951	1	150		134.5675
3	Palau	outer	4.946478745	5.042221084	0.152350117	0.000394537	134.5675	7.76951	1	141		134.5675
1	Palau	outer	7.586564356	7.52976176	0	0.000199719	134.5675	7.76951	1	258		134.5675
24	Palau	outer	0.627945285	0.57149775	0	0.00055478	134.5753	7.31716	4	21		134.5753
20	Palau	outer	0.732494922	0.675492608	0	0	134.5753	7.31716	4	17		134.5753
22	Palau	outer	1.055641816	1.025408013	0.026477087	0.000291425	134.5753	7.31716	4	50		134.5753
19	Palau	outer	1.475390541	1.418388226	0	0	134.5753	7.31716	4	51		134.5753
21	Palau	outer	1.87999798	1.823236349	0	0.000240684	134.5753	7.31716	4	57		134.5753
23	Palau	outer	3.555917416	3.510366322	0.011451221	0	134.5753	7.31716	4	132		134.5753
11	Palau	outer	9.233513557	9.179305057	0.002793815	0	134.57701	7.77253	2	425		134.57701
12	Palau	outer	12.41833154	12.37217407	0.010844847	0	134.57701	7.77253	2	413		134.57701
10	Palau	outer	13.48157873	13.42726698	0.002690567	0	134.57701	7.77253	2	370		134.57701
8	Palau	outer	14.30513399	14.24961258	0.001480909	0	134.57701	7.77253	2	390		134.57701
9	Palau	outer	15.87833271	15.83669264	0.015362246	0	134.57701	7.77253	2	521		134.57701
7	Palau	outer	17.02852454	16.97152223	0	0	134.57701	7.77253	2	516		134.57701
38	Palau	outer	0.387134759	0.336609738	0.006477293	0	134.63663	7.57015	7	13		134.63663
37	Palau	outer	0.997063045	0.972825472	0.032764742	0	134.63663	7.57015	7	29		134.63663
40	Palau	outer	2.995505938	2.941451831	0.002948208	0	134.63663	7.57015	7	92		134.63663
39	Palau	outer	4.046414849	3.992145644	0.00273311	0	134.63663	7.57015	7	138		134.63663
41	Palau	outer	4.376214191	4.401364301	0.082099064	5.34E-05	134.63663	7.57015	7	138		134.63663
42	Palau	outer	5.839142716	5.786266311	0.004125911	0	134.63663	7.57015	7	179		134.63663
36	Palau	outer	1.176655006	1.135946514	0.015624945	0.000668878	134.63667	7.4636	6	44		134.63667
35	Palau	outer	1.72282977	1.666887081	0.000851576	0.00020805	134.63667	7.4636	6	59		134.63667
33	Palau	outer	1.741599762	1.685181942	0	0.000584495	134.63667	7.4636	6	69		134.63667
34	Palau	outer	2.051480117	1.998123297	0.002753111	0.000892383	134.63667	7.4636	6	73		134.63667
32	Palau	outer	2.106176942	2.088221171	0.036140551	0.002905993	134.63667	7.4636	6	166		134.63667
31	Palau	outer	3.443305472	3.558153173	0.170043571	0.001806445	134.63667	7.4636	6	126		134.63667
168	Yap	outer	14.38659213	14.33908741	0.011789256	0	138.0388056	9.446087706	4	361		138.0388056
166	Yap	outer	16.19744477	16.14252198	0.00435039	2.08E-05	138.0388056	9.446087706	4	479		138.0388056
167	Yap	outer	18.89045774	18.8340428	0.002874883	4.16E-06	138.0388056	9.446087706	4	361		138.0388056
164	Yap	outer	20.15763118	20.09941384	0.001076646	0	138.0388056	9.446087706	4	442		138.0388056
165	Yap	outer	23.68174504	23.62904086	0.006589801	0	138.0388056	9.446087706	4	585		138.0388056
163	Yap	outer	27.47508499	27.41868597	0.002894967	0	138.0388056	9.446087706	4	640		138.0388056
158	Yap	outer	1.630014254	1.574340253	0.003599176	2.08E-05	138.0446383	9.424008859	3	62		138.0446383
161	Yap	outer	4.343482908	4.286082636	0.001418498	0.00047521	138.0446383	9.424008859	3	120		138.0446383
157	Yap	outer	4.464140255	4.41175	0.006532619	0.000371108	138.0446383	9.424008859	3	132		138.0446383
162	Yap	outer	4.676068679	4.617053616	0	0.000278919	138.0446383	9.424008859	3	129		138.0446383
159	Yap	outer	5.009400375	4.956490283	0.005671609	0.00071228	138.0446383	9.424008859	3	132		138.0446383
160	Yap	outer	5.019926691	4.971692345	0.011059636	0	138.0446383	9.424008859	3	174		138.0446383
249	Yap	inner	5.632597822	5.578729544	0.005425703	0	138.0476454	9.427776234	18	244		138.0476454
250	Yap	inner	6.050073652	5.995257246	0.004477575	0	138.0476454	9.427776234	18	227		138.0476454
252	Yap	inner	6.819700384	6.762628574	0.002222172	0	138.0476454	9.427776234	18	317		138.0476454
248	Yap	inner	9.428816422	9.378108402	0.008585961	0	138.0476454	9.427776234	18	397		138.0476454
247	Yap	inner	10.98304071	10.92506462	0.001317899	0	138.0476454	9.427776234	18	333		138.0476454
251	Yap	inner	11.34359738	11.28673171	0.002428304	0	138.0476454	9.427776234	18	485		138.0476454
152	Yap	outer	10.22754854	10.16837728	0.000122718	0	138.0857541	9.556642235	2	581		138.0857541
156	Yap	outer	10.88915526	10.84177118	0.011909898	0	138.0857541	9.556642235	2	479		138.0857541
151	Yap	outer	10.91667637	10.85936814	0.001985748	0	138.0857541	9.556642235	2	462		138.0857541
154	Yap	outer	11.80765984	11.74836586	0	0	138.0857541	9.556642235	2	486		138.0857541
153	Yap	outer	12.16505442	12.10596248	0.00020205	0	138.0857541	9.556642235	2	580		138.0857541
155	Yap	outer	12.71893166	12.66216466	0.002526976	0	138.0857541	9.556642235	2	504		138.0857541
233	Yap	inner	7.484617101	7.429616382	0.004293262	0	138.0882422	9.466456198	15	326		138.0882422
231	Yap	inner	10.12181942	10.06939896	0.006873517	0	138.0882422	9.466456198	15	372		138.0882422
229	Yap	inner	10.23194941	10.17456144	0.001906017	0	138.0882422	9.466456198	15	343		138.0882422
234	Yap	inner	10.83335889	10.78693793	0.012873016	0	138.0882422	9.466456198	15	417		138.0882422
230	Yap	inner	12.98990647	12.93336493	0.002752444	0	138.0882422	9.466456198	15	380		138.0882422
232	Yap	inner	16.38666182	16.32806549	0.000697653	0	138.0882422	9.466456198	15	516		138.0882422
268	Yap	inner	5.879256096	5.819962115	0	0	138.0904417	9.554538176	21	225		138.0904417
270	Yap	inner	9.161990704	9.102696723	0	0	138.0904417	9.554538176	21	289		138.0904417
269	Yap	inner	11.53822694	11.58748	0.10854705	0	138.0904417	9.554538176	21	353		138.0904417
267	Yap	inner	15.3870824	15.33246396	0.004675544	0	138.0904417	9.554538176	21	433		138.0904417
265	Yap	inner	15.49810568	15.61460166	0.175789958	0	138.0904417	9.554538176	21	410		138.0904417
266	Yap	inner	24.26423743	24.42870424	0.22376079	0	138.0904417	9.554538176	21	642		138.0904417
190	Yap	outer	2.317143992	2.296969942	0.010169013	0.028950919	138.0904451	9.454119365	8	87		138.0904451
187	Yap	outer	3.302097642	3.250190624	0.006391626	0.000995337	138.0904451	9.454119365	8	132		138.0904451
189	Yap	outer	3.573692295	3.533739217	0.004870666	0.014470237	138.0904451	9.454119365	8	136		138.0904451
188	Yap	outer	3.769139485	3.725284584	0.015290747	0.000148333	138.0904451	9.454119365	8	125		138.0904451
191	Yap	outer	3.858204793	3.828897105	0.012935147	0.017051147	138.0904451	9.454119365	8	133		138.0904451
192	Yap	outer	4.493468263	4.443391662	0.000959839	0.008257541	138.0904451	9.454119365	8	143		138.0904451
210	Yap	inner	6.261218234	6.207189034	0.005264781	0	138.1122773	9.477987567	11	234		138.1122773
205	Yap	inner	14.18276422	14.12989783	0.006427588	0	138.1122773	9.477987567	11	509		138.1122773
206	Yap	inner	14.52384705	14.47482525	0.01027218	0	138.1122773	9.477987567	11	556		138.1122773
207	Yap	inner	17.54441426	17.4941757	0.00905542	0	138.1122773	9.477987567	11	635		138.1122773
209	Yap	inner	18.98174221	18.92628273	0.003834505	0	138.1122773	9.477987567	11	681		138.1122773
208	Yap	inner	20.03770363	19.98416708	0.005757434	0	138.1122773	9.477987567	11	674		138.1122773
171	Yap	outer	-9.759811739	16.91187321	26.73097894	0	138.1215935	9.603049209	5	513		138.1215935
174	Yap	outer	13.30553869	13.25571963	0.009474923	0	138.1215935	9.603049209	5	412		138.1215935
173	Yap	outer	15.10422549	15.17291744	0.127985936	0	138.1215935	9.603049209	5	472		138.1215935
170	Yap	outer	19.10911075	19.05690778	0.007091011	0	138.1215935	9.603049209	5	571		138.1215935
169	Yap	outer	20.67649409	20.62476085	0.00756074	0	138.1215935	9.603049209	5	566		138.1215935
172	Yap	outer	24.04579996	23.99743809	0.010932116	0	138.1215935	9.603049209	5	595		138.1215935
150	Yap	outer	3.316149693	3.268712732	0.001851853	0.010005167	138.1235213	9.48211674	1	117		138.1235213
146	Yap	outer	3.748366239	3.692556426	0.002162174	0.001321995	138.1235213	9.48211674	1	163		138.1235213
149	Yap	outer	4.615817926	4.563339816	0.001222422	0.005593449	138.1235213	9.48211674	1	164		138.1235213
145	Yap	outer	4.6352024	4.577995859	0.00161223	0.00047521	138.1235213	9.48211674	1	201		138.1235213
147	Yap	outer	6.924517652	6.873582343	0.003908282	0.004450391	138.1235213	9.48211674	1	293		138.1235213
148	Yap	outer	9.753964296	9.698988011	0.001793065	0.002524631	138.1235213	9.48211674	1	419		138.1235213
282	Yap	inner	0.059293981	0	0	0	138.1284576	9.595938038	23	0		138.1284576
280	Yap	inner	0.334993752	0.2808	0.005100229	0	138.1284576	9.595938038	23	18		138.1284576
279	Yap	inner	1.077471905	1.032381551	0.014203627	0	138.1284576	9.595938038	23	82		138.1284576
278	Yap	inner	1.144124378	1.097778265	0.012947869	0	138.1284576	9.595938038	23	87		138.1284576
277	Yap	inner	2.027363235	1.994912184	0.02684293	0	138.1284576	9.595938038	23	95		138.1284576
281	Yap	inner	2.2146151	2.15922208	0.003900962	0	138.1284576	9.595938038	23	74		138.1284576
274	Yap	inner	3.004604352	2.94534524	3.49E-05	0	138.1285121	9.59956953	22	196		138.1285121
273	Yap	inner	5.14545938	5.086373128	0.000207729	0	138.1285121	9.59956953	22	288		138.1285121
271	Yap	inner	6.417501696	6.358207714	0	0	138.1285121	9.59956953	22	232		138.1285121
276	Yap	inner	9.195251892	9.13595791	0	0	138.1285121	9.59956953	22	426		138.1285121
275	Yap	inner	13.75739606	13.69810208	0	0	138.1285121	9.59956953	22	249		138.1285121
272	Yap	inner	18.80537506	18.74608108	0	0	138.1285121	9.59956953	22	356		138.1285121
226	Yap	inner	1.952596822	1.987518715	0.094215874	0	138.1288773	9.520087035	14	507		138.1288773
223	Yap	inner	1.95897529	1.905195455	0.005514146	0	138.1288773	9.520087035	14	459		138.1288773
227	Yap	inner	2.063105046	2.167893088	0.164082024	0	138.1288773	9.520087035	14	510		138.1288773
228	Yap	inner	2.57214498	2.716667593	0.203816595	0	138.1288773	9.520087035	14	770		138.1288773
225	Yap	inner	2.750086968	2.691970615	0.001177628	0	138.1288773	9.520087035	14	763		138.1288773
224	Yap	inner	3.809721134	3.768883384	0.018456231	0	138.1288773	9.520087035	14	908		138.1288773
246	Yap	inner	6.12801166	6.077757838	0.009040159	0	138.1316788	9.608307339	17	348		138.1316788
244	Yap	inner	7.732809519	7.687547919	0.014032382	0	138.1316788	9.608307339	17	269		138.1316788
245	Yap	inner	8.358244642	8.32925709	0.030306429	0	138.1316788	9.608307339	17	308		138.1316788
243	Yap	inner	11.00250585	10.95162823	0.008416367	0	138.1316788	9.608307339	17	462		138.1316788
242	Yap	inner	11.12033467	11.07550277	0.014462086	0	138.1316788	9.608307339	17	251		138.1316788
241	Yap	inner	17.41338527	17.36258381	0.008492517	0	138.1316788	9.608307339	17	363		138.1316788
194	Yap	outer	0.059293981	0	0	0	138.1323582	9.619109714	9	0		138.1323582
193	Yap	outer	8.692109915	8.635509662	0.002693729	0	138.1323582	9.619109714	9	396		138.1323582
196	Yap	outer	13.61071838	13.5563115	0.004887098	0	138.1323582	9.619109714	9	519		138.1323582
198	Yap	outer	16.11475587	16.06166463	0.006202744	0	138.1323582	9.619109714	9	574		138.1323582
197	Yap	outer	18.33575276	18.27867357	0.002214795	0	138.1323582	9.619109714	9	530		138.1323582
195	Yap	outer	18.99401752	18.94491442	0.010190878	0	138.1323582	9.619109714	9	643		138.1323582
260	Yap	inner	3.729293809	3.675541096	0.005541269	0	138.1328769	9.618288482	20	172		138.1328769
263	Yap	inner	4.997195041	4.941354378	0.003453319	0	138.1328769	9.618288482	20	275		138.1328769
262	Yap	inner	5.798575387	5.739349905	6.85E-05	0	138.1328769	9.618288482	20	374		138.1328769
259	Yap	inner	6.655318154	6.609742367	0.013718194	0	138.1328769	9.618288482	20	230		138.1328769
261	Yap	inner	8.768648429	8.721251785	0.011897338	0	138.1328769	9.618288482	20	385		138.1328769
264	Yap	inner	10.22797576	10.18596561	0.017283829	0	138.1328769	9.618288482	20	558		138.1328769
257	Yap	inner	1.293633142	1.234848906	0.000509745	0	138.1595346	9.607155065	19	322		138.1595346
258	Yap	inner	2.002921692	1.945875716	0.002248006	0	138.1595346	9.607155065	19	389		138.1595346
254	Yap	inner	2.191393033	2.133836196	0.001737144	0	138.1595346	9.607155065	19	370		138.1595346
255	Yap	inner	2.53104204	2.472413562	0.000665504	0	138.1595346	9.607155065	19	501		138.1595346
253	Yap	inner	2.724169665	2.666205565	0.001329881	0	138.1595346	9.607155065	19	512		138.1595346
256	Yap	inner	2.854675035	2.795838598	0.000457544	0	138.1595346	9.607155065	19	570		138.1595346
216	Yap	inner	6.020125039	5.995213969	0.034382912	0	138.1603639	9.656828713	12	238		138.1603639
213	Yap	inner	6.04289348	6.187848351	0.204248852	0	138.1603639	9.656828713	12	298		138.1603639
214	Yap	inner	9.021065483	9.649178929	0.687407428	0	138.1603639	9.656828713	12	329		138.1603639
211	Yap	inner	9.493969116	9.455906358	0.021231224	0	138.1603639	9.656828713	12	328		138.1603639
215	Yap	inner	9.794629905	9.735335923	0	0	138.1603639	9.656828713	12	321		138.1603639
212	Yap	inner	12.53083376	12.69920945	0.227669676	0	138.1603639	9.656828713	12	398		138.1603639
283	Yap	inner	2.909817258	2.853827275	0.003303999	0	138.1814788	9.588053443	24	258		138.1814788
288	Yap	inner	3.690770004	4.207700878	0.576224856	0	138.1814788	9.588053443	24	260		138.1814788
284	Yap	inner	4.959068476	4.935704971	0.035930477	0	138.1814788	9.588053443	24	318		138.1814788
286	Yap	inner	6.106874778	6.220043454	0.172462657	0	138.1814788	9.588053443	24	327		138.1814788
287	Yap	inner	8.73991112	8.690800994	0.010183856	0	138.1814788	9.588053443	24	335		138.1814788
285	Yap	inner	9.157159262	9.110779108	0.012913827	0	138.1814788	9.588053443	24	349		138.1814788
236	Yap	inner	3.008294632	2.956407017	0.007406366	0	138.1854365	9.578985924	16	536		138.1854365
238	Yap	inner	6.407713392	6.355060901	0.00664149	0	138.1854365	9.578985924	16	585		138.1854365
237	Yap	inner	7.93418299	7.895119858	0.020230849	0	138.1854365	9.578985924	16	728		138.1854365
235	Yap	inner	9.239462778	9.187510029	0.007341233	0	138.1854365	9.578985924	16	712		138.1854365
239	Yap	inner	9.949119602	9.891060801	0.00123518	0	138.1854365	9.578985924	16	628		138.1854365
240	Yap	inner	20.90138139	20.84564141	0.003553999	0	138.1854365	9.578985924	16	859		138.1854365
182	Yap	outer	8.651731751	8.596462009	0.003970878	5.34E-05	138.1984362	9.591472086	7	256		138.1984362
185	Yap	outer	10.77218077	10.71496662	0.002059023	2.08E-05	138.1984362	9.591472086	7	420		138.1984362
183	Yap	outer	12.85372151	12.8084719	0.013836165	0.000208205	138.1984362	9.591472086	7	429		138.1984362
181	Yap	outer	20.80358446	20.74480408	0	0.000513606	138.1984362	9.591472086	7	397		138.1984362
186	Yap	outer	25.79767034	25.82546211	0.087002532	8.32E-05	138.1984362	9.591472086	7	501		138.1984362
184	Yap	outer	39.05944436	39.15862004	0.158448545	2.11E-05	138.1984362	9.591472086	7	428		138.1984362
176	Yap	outer	12.6090133	12.56220417	0.012276655	0.000208205	138.2008697	9.586949255	6	336		138.2008697
179	Yap	outer	13.89206885	13.8399989	0.006052069	0.001171964	138.2008697	9.586949255	6	320		138.2008697
177	Yap	outer	14.52956392	14.47361136	0.003320607	2.08E-05	138.2008697	9.586949255	6	242		138.2008697
180	Yap	outer	15.28469589	15.23034819	0.004892924	5.34E-05	138.2008697	9.586949255	6	287		138.2008697
178	Yap	outer	17.73510423	17.69181279	0.015062759	0.000939781	138.2008697	9.586949255	6	407		138.2008697
175	Yap	outer	33.60642916	33.55829351	0.011104972	5.34E-05	138.2008697	9.586949255	6	420		138.2008697
199	Yap	outer	8.424574435	8.373870923	0.00859047	0	138.2044227	9.580799434	10	399		138.2044227
204	Yap	outer	11.05881869	10.99989384	0.000369125	0	138.2044227	9.580799434	10	546		138.2044227
200	Yap	outer	11.22708098	11.1903111	0.022524103	0	138.2044227	9.580799434	10	489		138.2044227
202	Yap	outer	11.72628873	11.83424333	0.167248581	0	138.2044227	9.580799434	10	345		138.2044227
201	Yap	outer	16.69418962	16.71559587	0.080700232	0	138.2044227	9.580799434	10	328		138.2044227
203	Yap	outer	18.96441625	19.00243631	0.097314045	0	138.2044227	9.580799434	10	506		138.2044227
219	Yap	inner	3.944426379	3.898695047	0.013562649	0	138.2087718	9.555512586	13	170		138.2087718
218	Yap	inner	4.92511386	4.869536839	0.003716961	0	138.2087718	9.555512586	13	294		138.2087718
220	Yap	inner	7.166616326	7.114444336	0.007121992	0	138.2087718	9.555512586	13	412		138.2087718
222	Yap	inner	7.389060283	7.338609193	0.008842891	0	138.2087718	9.555512586	13	418		138.2087718
221	Yap	inner	7.602920106	7.647229903	0.103603779	0	138.2087718	9.555512586	13	309		138.2087718
217	Yap	inner	12.86196017	12.87776684	0.075100651	0	138.2087718	9.555512586	13	339		138.2087718
385	Pohnpei	patch	1.573524033	1.520809429	0.006660396	0	158.08464	6.93955	17	79		158.08464
386	Pohnpei	patch	2.426317012	2.373356531	0.006414519	0	158.08464	6.93955	17	286		158.08464
387	Pohnpei	patch	3.53291754	3.482383643	0.008841103	0	158.08464	6.93955	17	178		158.08464
388	Pohnpei	patch	3.704203477	3.653849804	0.009021326	0	158.08464	6.93955	17	221		158.08464
390	Pohnpei	patch	10.70926875	10.96370893	0.313815179	0	158.08464	6.93955	17	565		158.08464
389	Pohnpei	patch	10.85715802	10.81746587	0.019682856	0	158.08464	6.93955	17	531		158.08464
373	Pohnpei	patch	4.744412966	4.697841194	0.012803228	0	158.10551	6.89394	15	596		158.10551
374	Pohnpei	patch	6.060757888	6.0071167	0.005733812	0	158.10551	6.89394	15	370		158.10551
375	Pohnpei	patch	6.599582071	6.546857779	0.006650708	0	158.10551	6.89394	15	499		158.10551
377	Pohnpei	patch	7.980446109	7.922243764	0.001172655	0	158.10551	6.89394	15	618		158.10551
378	Pohnpei	patch	9.669953937	9.623057322	0.012478385	0	158.10551	6.89394	15	719		158.10551
376	Pohnpei	patch	9.983037411	9.93364631	0.009983899	0	158.10551	6.89394	15	592		158.10551
340	Pohnpei	inner	2.039504059	1.981408459	0.001279399	0	158.10828	6.92698	9	287		158.10828
339	Pohnpei	inner	2.421434651	2.362059651	0	0	158.10828	6.92698	9	424		158.10828
337	Pohnpei	inner	2.975357606	2.927912629	0.011930023	0	158.10828	6.92698	9	586		158.10828
338	Pohnpei	inner	3.065502488	3.010179368	0.00405188	0	158.10828	6.92698	9	418		158.10828
341	Pohnpei	inner	3.96417823	3.905410986	0.000607756	0	158.10828	6.92698	9	686		158.10828
342	Pohnpei	inner	4.501184231	4.444400731	0.0025915	0	158.10828	6.92698	9	535		158.10828
313	Pohnpei	outer	10.11019868	10.99604984	0.945226163	0	158.1203	6.97962	5	355		158.1203
317	Pohnpei	outer	10.57935694	10.5213327	0.001350757	0	158.1203	6.97962	5	323		158.1203
316	Pohnpei	outer	18.37207769	19.73592943	1.423226741	0	158.1203	6.97962	5	544		158.1203
315	Pohnpei	outer	18.77389115	18.79796974	0.083453584	0	158.1203	6.97962	5	490		158.1203
318	Pohnpei	outer	24.2259941	24.16976098	0.00235397	0.000787904	158.1203	6.97962	5	565		158.1203
314	Pohnpei	outer	24.22727402	24.16822633	0.000327308	0	158.1203	6.97962	5	553		158.1203
301	Pohnpei	outer	1.498023591	1.446222348	0.007520395	5.34E-05	158.1268	6.78354	3	87		158.1268
302	Pohnpei	outer	2.403261351	2.344562605	0.000348275	0.000327979	158.1268	6.78354	3	103		158.1268
304	Pohnpei	outer	3.382318224	3.380173953	0.057230729	0	158.1268	6.78354	3	125		158.1268
303	Pohnpei	outer	4.479732546	4.425227453	0.004263009	0.000606898	158.1268	6.78354	3	159		158.1268
306	Pohnpei	outer	4.635206924	4.581827431	0.004144706	0.001850801	158.1268	6.78354	3	169		158.1268
305	Pohnpei	outer	8.692119695	8.695822865	0.06307817	0	158.1268	6.78354	3	202		158.1268
379	Pohnpei	patch	7.352035607	7.306141481	0.013480874	0	158.12775	6.97252	16	664		158.12775
380	Pohnpei	patch	8.260755296	8.211917004	0.010536708	0	158.12775	6.97252	16	584		158.12775
382	Pohnpei	patch	8.723425514	8.66829024	0.004239726	0	158.12775	6.97252	16	548		158.12775
381	Pohnpei	patch	14.00019977	13.94479482	0.003970055	0	158.12775	6.97252	16	679		158.12775
383	Pohnpei	patch	15.5139927	15.45936122	0.004743523	0	158.12775	6.97252	16	868		158.12775
384	Pohnpei	patch	17.70717201	17.65380005	0.00600304	0	158.12775	6.97252	16	819		158.12775
419	Pohnpei	patch	5.594982045	5.54203013	0.006423085	0	158.1331	6.97768	22	636		158.1331
416	Pohnpei	patch	7.206767438	7.150238645	0.002846207	0	158.1331	6.97768	22	689		158.1331
417	Pohnpei	patch	8.870735578	8.816665958	0.00530538	0	158.1331	6.97768	22	518		158.1331
415	Pohnpei	patch	9.33601011	9.279143324	0.002508214	0	158.1331	6.97768	22	668		158.1331
418	Pohnpei	patch	10.20081278	10.14193461	0.000496824	0	158.1331	6.97768	22	816		158.1331
420	Pohnpei	patch	15.25390333	15.20291168	0.008383354	0	158.1331	6.97768	22	842		158.1331
356	Pohnpei	inner	6.126486912	6.074119162	0.00700725	0	158.13321	6.85949	12	538		158.13321
358	Pohnpei	inner	6.283670378	6.229720094	0.005424716	0	158.13321	6.85949	12	476		158.13321
357	Pohnpei	inner	6.486992299	6.427617299	0	0	158.13321	6.85949	12	543		158.13321
355	Pohnpei	inner	6.756405747	6.701195416	0.00416467	0	158.13321	6.85949	12	296		158.13321
359	Pohnpei	inner	8.970215617	8.910840617	0	0	158.13321	6.85949	12	600		158.13321
360	Pohnpei	inner	11.66903856	11.61343718	0.003773616	0	158.13321	6.85949	12	516		158.13321
296	Pohnpei	outer	7.014851203	6.986626763	0.03115056	0	158.14716	7.00141	2	222		158.14716
299	Pohnpei	outer	8.120727283	8.064958476	0.00350209	0.000104102	158.14716	7.00141	2	224		158.14716
300	Pohnpei	outer	8.190204485	8.134964854	0.00413537	0	158.14716	7.00141	2	195		158.14716
295	Pohnpei	outer	10.68448961	11.04881387	0.423699263	0	158.14716	7.00141	2	344		158.14716
297	Pohnpei	outer	11.78333113	11.72612255	0.00216642	0	158.14716	7.00141	2	259		158.14716
298	Pohnpei	outer	13.09046544	13.03132406	0.000233616	0	158.14716	7.00141	2	334		158.14716
394	Pohnpei	patch	4.382553951	4.324261248	0.001082296	0	158.15275	6.81805	18	234		158.15275
392	Pohnpei	patch	6.753369512	6.693994512	0	0	158.15275	6.81805	18	357		158.15275
391	Pohnpei	patch	6.966095046	6.907929127	0.00120908	0	158.15275	6.81805	18	418		158.15275
393	Pohnpei	patch	8.321488399	8.27788914	0.015775741	0	158.15275	6.81805	18	441		158.15275
395	Pohnpei	patch	11.19286398	11.14114946	0.007660481	0	158.15275	6.81805	18	591		158.15275
396	Pohnpei	patch	19.50950128	19.45383947	0.003713188	0	158.15275	6.81805	18	751		158.15275
346	Pohnpei	patch	0.2462592	0.194665346	0.007781146	0	158.15967	6.97603	10	9		158.15967
343	Pohnpei	patch	0.78301986	0.736569132	0.012841052	8.32E-05	158.15967	6.97603	10	42		158.15967
347	Pohnpei	patch	0.805196254	0.749748502	0.003927248	0	158.15967	6.97603	10	43		158.15967
345	Pohnpei	patch	1.220689409	1.171139731	0.008978146	0.000847175	158.15967	6.97603	10	72		158.15967
344	Pohnpei	patch	2.573313764	2.546988323	0.033049558	0	158.15967	6.97603	10	152		158.15967
348	Pohnpei	patch	7.686171083	7.626957177	0.000161094	0	158.15967	6.97603	10	510		158.15967
351	Pohnpei	inner	0.080329123	0.042718229	0.021764105	0	158.16106	6.80809	11	2		158.16106
349	Pohnpei	inner	0.263930872	0.205047497	0.000491625	0	158.16106	6.80809	11	9		158.16106
352	Pohnpei	inner	0.267575888	0.224832782	0.016631895	0	158.16106	6.80809	11	10		158.16106
353	Pohnpei	inner	0.94019176	0.882279861	0.001463101	0	158.16106	6.80809	11	78		158.16106
354	Pohnpei	inner	1.06792129	1.010830334	0.002284044	0	158.16106	6.80809	11	86		158.16106
350	Pohnpei	inner	1.079703021	1.033538949	0.013210929	0	158.16106	6.80809	11	165		158.16106
335	Pohnpei	outer	5.31923056	5.278309264	0.017722128	0.000731577	158.2287	6.77087	8	195		158.2287
336	Pohnpei	outer	7.288133691	7.238725426	0.009966734	0	158.2287	6.77087	8	275		158.2287
333	Pohnpei	outer	7.721704064	7.698410102	0.036081038	0	158.2287	6.77087	8	422		158.2287
331	Pohnpei	outer	8.381002983	8.322687538	0	0.001059555	158.2287	6.77087	8	354		158.2287
332	Pohnpei	outer	8.455466315	8.407105581	0.011014266	0	158.2287	6.77087	8	339		158.2287
334	Pohnpei	outer	10.20888849	10.17343087	0.023917377	0	158.2287	6.77087	8	401		158.2287
398	Pohnpei	patch	6.02273145	5.983493731	0.020137281	0	158.23927	7.01269	19	375		158.23927
402	Pohnpei	patch	6.440141308	6.391055423	0.010289115	0	158.23927	7.01269	19	377		158.23927
397	Pohnpei	patch	6.810278196	6.76357189	0.012668693	0	158.23927	7.01269	19	632		158.23927
399	Pohnpei	patch	7.819008721	7.79332533	0.03369161	0	158.23927	7.01269	19	484		158.23927
401	Pohnpei	patch	7.973702467	7.925432362	0.011104895	0	158.23927	7.01269	19	467		158.23927
400	Pohnpei	patch	8.000732004	7.941390162	3.32E-05	0	158.23927	7.01269	19	608		158.23927
412	Pohnpei	patch	5.7191064	5.675166049	0.015434649	0	158.24417	6.97583	21	673		158.24417
413	Pohnpei	patch	5.87604038	5.824748541	0.008083162	0	158.24417	6.97583	21	805		158.24417
411	Pohnpei	patch	6.828664416	6.770344111	0.001054695	0	158.24417	6.97583	21	725		158.24417
409	Pohnpei	patch	7.107158117	7.09021705	0.042433934	0	158.24417	6.97583	21	776		158.24417
414	Pohnpei	patch	8.72053115	8.685913308	0.024757158	0	158.24417	6.97583	21	755		158.24417
410	Pohnpei	patch	10.22631099	10.17030297	0.003366981	0	158.24417	6.97583	21	716		158.24417
365	Pohnpei	inner	2.939877914	2.880502914	0	0	158.28163	6.95431	13	170		158.28163
364	Pohnpei	inner	6.6134205	6.5540455	0	0	158.28163	6.95431	13	294		158.28163
366	Pohnpei	inner	7.584094303	7.525428413	0.000709109	0	158.28163	6.95431	13	639		158.28163
362	Pohnpei	inner	11.85382733	11.79445233	0	0	158.28163	6.95431	13	645		158.28163
363	Pohnpei	inner	13.65590681	13.59699578	0.000463969	0	158.28163	6.95431	13	643		158.28163
361	Pohnpei	inner	15.60644293	15.56037523	0.013307306	0	158.28163	6.95431	13	636		158.28163
405	Pohnpei	patch	2.850442566	2.804251659	0.013184093	0	158.31691	6.98906	20	424		158.31691
403	Pohnpei	patch	3.968334655	3.922197768	0.013238113	0	158.31691	6.98906	20	704		158.31691
407	Pohnpei	patch	8.307017929	8.247644116	1.19E-06	0	158.31691	6.98906	20	679		158.31691
404	Pohnpei	patch	9.030141233	8.988218386	0.017452153	0	158.31691	6.98906	20	825		158.31691
408	Pohnpei	patch	9.043702713	9.000383657	0.016055944	0	158.31691	6.98906	20	681		158.31691
406	Pohnpei	patch	13.25407628	13.20650632	0.011805033	0	158.31691	6.98906	20	581		158.31691
328	Pohnpei	outer	7.08192242	7.022939194	0.000391775	0	158.3286	6.98805	7	247		158.3286
326	Pohnpei	outer	9.289230653	9.229855653	0	0	158.3286	6.98805	7	311		158.3286
329	Pohnpei	outer	10.03413542	9.976808143	0.001808732	0.000238989	158.3286	6.98805	7	340		158.3286
325	Pohnpei	outer	11.1042525	11.0448775	0	0	158.3286	6.98805	7	366		158.3286
330	Pohnpei	outer	13.17663991	13.11767707	0.00039135	2.08E-05	158.3286	6.98805	7	400		158.3286
327	Pohnpei	outer	13.82188514	13.76251014	0	0	158.3286	6.98805	7	436		158.3286
429	Pohnpei	patch	6.85634686	6.79697186	0	0	158.32994	6.93343	24	302		158.32994
431	Pohnpei	patch	7.706982375	7.68243126	0.034823885	0	158.32994	6.93343	24	553		158.32994
432	Pohnpei	patch	8.560604743	8.524733095	0.023503352	0	158.32994	6.93343	24	644		158.32994
430	Pohnpei	patch	9.018969306	8.959626573	3.23E-05	0	158.32994	6.93343	24	621		158.32994
427	Pohnpei	patch	10.88751543	10.82881182	0.000671394	0	158.32994	6.93343	24	485		158.32994
428	Pohnpei	patch	12.05178448	11.99267305	0.000263573	0	158.32994	6.93343	24	714		158.32994
319	Pohnpei	outer	0.059375	0	0	0	158.3322	6.82785	6	0		158.3322
320	Pohnpei	outer	0.059375	0	0	0	158.3322	6.82785	6	0		158.3322
321	Pohnpei	outer	0.059375	0	0	0	158.3322	6.82785	6	0		158.3322
322	Pohnpei	outer	0.183316905	0.328784643	0.20223631	0.002606428	158.3322	6.82785	6	27		158.3322
323	Pohnpei	outer	0.665476218	0.619627584	0.013526366	0	158.3322	6.82785	6	30		158.3322
324	Pohnpei	outer	5.649239853	5.604677433	0.01472936	8.32E-05	158.3322	6.82785	6	109		158.3322
367	Pohnpei	inner	0.059375	0	0	0	158.33957	6.84803	14	0		158.33957
370	Pohnpei	inner	1.502826567	1.443451567	0	0	158.33957	6.84803	14	62		158.33957
369	Pohnpei	inner	1.833611016	1.780712423	0.006476407	0	158.33957	6.84803	14	63		158.33957
368	Pohnpei	inner	2.210269839	2.155530421	0.004635583	0	158.33957	6.84803	14	166		158.33957
372	Pohnpei	inner	2.51587436	2.465484805	0.008985445	0	158.33957	6.84803	14	347		158.33957
371	Pohnpei	inner	8.14254602	8.083439176	0.000268156	0	158.33957	6.84803	14	305		158.33957
290	Pohnpei	outer	6.715892879	6.656517879	0	0	158.3447	6.9183	1	211		158.3447
289	Pohnpei	outer	7.802615779	7.743834024	0	0.000593245	158.3447	6.9183	1	267		158.3447
292	Pohnpei	outer	7.834321498	7.774946498	0	0	158.3447	6.9183	1	281		158.3447
294	Pohnpei	outer	8.168612734	8.109237734	0	0	158.3447	6.9183	1	269		158.3447
293	Pohnpei	outer	8.311179825	8.254411253	0	0.002606428	158.3447	6.9183	1	265		158.3447
291	Pohnpei	outer	9.599174	9.539799	0	0	158.3447	6.9183	1	334		158.3447
310	Pohnpei	outer	0.131418748	0.11664	0.044596252	0	158.34975	6.84233	4	3		158.34975
312	Pohnpei	outer	0.66271363	0.619737867	0.016399237	0	158.34975	6.84233	4	26		158.34975
307	Pohnpei	outer	0.685858325	0.631982244	0.00549892	0	158.34975	6.84233	4	22		158.34975
311	Pohnpei	outer	0.951583538	0.922899779	0.030691241	0	158.34975	6.84233	4	31		158.34975
309	Pohnpei	outer	1.333062341	1.295953051	0.02226571	0	158.34975	6.84233	4	60		158.34975
308	Pohnpei	outer	1.570231394	1.521456205	0.010599812	0	158.34975	6.84233	4	109		158.34975
425	Pohnpei	patch	2.160516764	2.250196658	0.149054894	0	158.3539	6.864	23	157		158.3539
421	Pohnpei	patch	2.813498038	2.767748753	0.01360491	2.08E-05	158.3539	6.864	23	130		158.3539
424	Pohnpei	patch	3.10519107	3.1163345	0.070414328	0.000104102	158.3539	6.864	23	151		158.3539
423	Pohnpei	patch	5.751694866	5.710852132	0.018478905	5.34E-05	158.3539	6.864	23	266		158.3539
422	Pohnpei	patch	6.454045017	6.399335199	0.004665182	0	158.3539	6.864	23	327		158.3539
426	Pohnpei	patch	8.350909918	8.295660335	0.004125417	0	158.3539	6.864	23	417		158.3539
467	Kosrae	outer	1.19211674	1.15681758	0.001980932	0	162.8967	5.29927	6	184		162.8967
465	Kosrae	outer	2.017795793	2.005327816	0.024545111	0.000267006	162.8967	5.29927	6	173		162.8967
468	Kosrae	outer	2.136773144	2.103943752	0.0044507	0	162.8967	5.29927	6	267		162.8967
466	Kosrae	outer	3.965106849	3.932181513	0.004026778	0.000327979	162.8967	5.29927	6	343		162.8967
464	Kosrae	outer	5.019623624	4.988225748	0.005882217	0	162.8967	5.29927	6	268		162.8967
463	Kosrae	outer	9.310540671	9.273520972	0.000260394	0	162.8967	5.29927	6	391		162.8967
533	Kosrae	outer	1.422532709	1.59493278	0.209413158	0.000267006	162.90034	5.31134	17	279		162.90034
531	Kosrae	outer	2.099376719	2.070081551	0.007984924	0	162.90034	5.31134	17	282		162.90034
529	Kosrae	outer	2.394146431	2.363168785	0.006302447	0	162.90034	5.31134	17	433		162.90034
530	Kosrae	outer	3.286120375	3.293463119	0.044622837	0	162.90034	5.31134	17	289		162.90034
534	Kosrae	outer	4.678411454	5.189163915	0.548032554	0	162.90034	5.31134	17	276		162.90034
532	Kosrae	outer	5.055577765	5.025547791	0.007250118	0	162.90034	5.31134	17	325		162.90034
439	Kosrae	outer	4.713574331	4.681425808	0.005131569	0	162.90755	5.27876	2	300		162.90755
441	Kosrae	outer	6.91003724	6.888960494	0.016203347	0	162.90755	5.27876	2	393		162.90755
443	Kosrae	outer	8.327340036	8.316998282	0.026938339	0	162.90755	5.27876	2	323		162.90755
440	Kosrae	outer	10.49007205	10.46376404	0.010972086	0	162.90755	5.27876	2	636		162.90755
442	Kosrae	outer	10.84811886	10.81957765	0.008738881	0	162.90755	5.27876	2	451		162.90755
444	Kosrae	outer	13.55885945	13.52870453	0.007125172	0	162.90755	5.27876	2	517		162.90755
471	Kosrae	outer	2.041065932	2.017367334	0.013581495	0	162.93533	5.32677	7	190		162.93533
474	Kosrae	outer	2.332093716	2.300611056	0.005797433	0	162.93533	5.32677	7	166		162.93533
472	Kosrae	outer	2.820234466	2.797542896	0.014588523	0	162.93533	5.32677	7	239		162.93533
469	Kosrae	outer	3.17683746	3.176601388	0.037044021	0	162.93533	5.32677	7	211		162.93533
470	Kosrae	outer	3.253228637	3.224869702	0.007893946	0.001027212	162.93533	5.32677	7	168		162.93533
473	Kosrae	outer	5.419578094	5.392746315	0.010448314	0	162.93533	5.32677	7	256		162.93533
558	Kosrae	inner	3.177396614	3.159614761	0.019498239	0	162.939	5.32762	21	323		162.939
556	Kosrae	inner	3.994088914	3.961465851	0.00465703	0	162.939	5.32762	21	313		162.939
555	Kosrae	inner	4.558697625	4.5273206	0.005903067	0	162.939	5.32762	21	473		162.939
557	Kosrae	inner	7.285265791	7.255018987	0.006858473	0.000174816	162.939	5.32762	21	549		162.939
554	Kosrae	inner	11.73536995	11.70096977	0.002879917	0	162.939	5.32762	21	375		162.939
553	Kosrae	inner	14.78273473	14.74612791	0.000406259	0.000267006	162.939	5.32762	21	670		162.939
491	Kosrae	outer	1.553288971	1.822879531	0.306870652	0	162.94688	5.35649	10	149		162.94688
488	Kosrae	outer	1.946481138	1.93275539	0.023554345	0	162.94688	5.35649	10	145		162.94688
490	Kosrae	outer	2.834700333	2.827130904	0.029710664	0	162.94688	5.35649	10	125		162.94688
492	Kosrae	outer	4.147372327	6.485976645	2.37588441	0	162.94688	5.35649	10	268		162.94688
487	Kosrae	outer	4.806268596	4.791300232	0.022311729	0	162.94688	5.35649	10	312		162.94688
489	Kosrae	outer	5.905761096	5.870273684	0.001792681	0	162.94688	5.35649	10	234		162.94688
563	Kosrae	inner	4.553799611	4.543029148	0.02650963	0	162.95012	5.3458	22	203		162.95012
560	Kosrae	inner	6.189043072	6.183795704	0.032032725	0	162.95012	5.3458	22	398		162.95012
564	Kosrae	inner	6.655771759	6.623762543	0.005270877	0	162.95012	5.3458	22	306		162.95012
562	Kosrae	inner	6.673564899	6.643970393	0.007685587	0	162.95012	5.3458	22	286		162.95012
559	Kosrae	inner	12.77727004	12.75384698	0.01385704	0	162.95012	5.3458	22	585		162.95012
561	Kosrae	inner	12.81155264	12.77554525	0.001272707	0	162.95012	5.3458	22	630		162.95012
550	Kosrae	inner	1.373177536	1.344597456	0.008700013	0	162.95325	5.34423	20	100		162.95325
552	Kosrae	inner	1.437829848	1.402961679	0.002411924	0	162.95325	5.34423	20	76		162.95325
549	Kosrae	inner	3.862138592	3.828825	0.003966501	0	162.95325	5.34423	20	156		162.95325
547	Kosrae	inner	4.55185791	4.521410741	0.006832924	0	162.95325	5.34423	20	301		162.95325
551	Kosrae	inner	4.569179385	4.535304626	0.003405334	0	162.95325	5.34423	20	243		162.95325
548	Kosrae	inner	5.346594964	5.318671354	0.009356483	0	162.95325	5.34423	20	268		162.95325
575	Kosrae	inner	3.049422528	3.020760121	0.008617686	0	162.95404	5.34976	24	161		162.95404
573	Kosrae	inner	3.911712998	3.876267815	0.00183491	0	162.95404	5.34976	24	302		162.95404
571	Kosrae	inner	5.662516586	5.625484896	0.000248402	0	162.95404	5.34976	24	192		162.95404
572	Kosrae	inner	5.802830742	5.769856124	0.004305475	0	162.95404	5.34976	24	370		162.95404
576	Kosrae	inner	9.152832762	9.117066732	0.001514063	0	162.95404	5.34976	24	299		162.95404
574	Kosrae	inner	10.64662563	10.62546442	0.016118881	0	162.95404	5.34976	24	437		162.95404
435	Kosrae	outer	1.583076719	1.560565667	0.014769041	0	162.95673	5.26699	1	74		162.95673
437	Kosrae	outer	2.555141085	2.526943292	0.0090823	0	162.95673	5.26699	1	133		162.95673
433	Kosrae	outer	4.029318988	4.009981944	0.017736616	0.000206432	162.95673	5.26699	1	157		162.95673
434	Kosrae	outer	6.076121477	6.051865834	0.013024449	0	162.95673	5.26699	1	157		162.95673
438	Kosrae	outer	7.35890088	7.336599624	0.01479321	0.000185627	162.95673	5.26699	1	350		162.95673
436	Kosrae	outer	8.816647616	8.786109901	0.006742377	0	162.95673	5.26699	1	462		162.95673
570	Kosrae	inner	3.557582721	3.522380311	0.002077683	0	162.96646	5.27639	23	333		162.96646
568	Kosrae	inner	5.350504414	5.314236184	0.001011862	0	162.96646	5.27639	23	330		162.96646
569	Kosrae	inner	7.925836131	7.895196297	0.006640258	0	162.96646	5.27639	23	361		162.96646
566	Kosrae	inner	12.86717885	12.86831111	0.038412352	0	162.96646	5.27639	23	639		162.96646
565	Kosrae	inner	13.31810652	13.2862902	0.005463773	0	162.96646	5.27639	23	665		162.96646
567	Kosrae	inner	20.68130409	20.64533082	0.001306828	0	162.96646	5.27639	23	732		162.96646
525	Kosrae	outer	7.204630647	7.174693597	0.006555139	0.000787904	162.97695	5.36937	16	318		162.97695
528	Kosrae	outer	9.702282343	9.667062988	0.000959996	0.001100741	162.97695	5.36937	16	270		162.97695
526	Kosrae	outer	10.53487314	10.51281717	0.014539298	0.000684826	162.97695	5.36937	16	297		162.97695
527	Kosrae	outer	10.87954326	10.85781727	0.014204165	0.001349942	162.97695	5.36937	16	353		162.97695
523	Kosrae	outer	11.98860879	11.95507199	0.002039408	0.001703893	162.97695	5.36937	16	338		162.97695
524	Kosrae	outer	14.0233021	13.98602201	0	0	162.97695	5.36937	16	440		162.97695
445	Kosrae	outer	4.649000546	4.611720453	0	0	162.98051	5.26525	3	238		162.98051
447	Kosrae	outer	7.762811672	7.733764521	0.008179581	5.34E-05	162.98051	5.26525	3	183		162.98051
449	Kosrae	outer	10.30470675	10.26918787	0.00163631	0.000124907	162.98051	5.26525	3	296		162.98051
450	Kosrae	outer	10.52136024	10.48755264	0.00347249	0	162.98051	5.26525	3	280		162.98051
446	Kosrae	outer	14.97156616	14.9461127	0.011826638	0	162.98051	5.26525	3	366		162.98051
448	Kosrae	outer	17.14134978	17.10492162	0.000851936	0	162.98051	5.26525	3	393		162.98051
507	Kosrae	outer	3.015212942	3.223019086	0.245086236	0	162.98283	5.3718	13	206		162.98283
505	Kosrae	outer	4.787180997	4.752694253	0.002793349	0	162.98283	5.3718	13	375		162.98283
506	Kosrae	outer	5.945942271	5.913830693	0.005168515	0	162.98283	5.3718	13	343		162.98283
508	Kosrae	outer	7.799575356	7.773967147	0.010062849	0.001609035	162.98283	5.3718	13	313		162.98283
510	Kosrae	outer	8.510370597	8.478415559	0.005241835	8.32E-05	162.98283	5.3718	13	358		162.98283
509	Kosrae	outer	9.518673555	9.49629796	0.014904498	0	162.98283	5.3718	13	268		162.98283
522	Kosrae	outer	6.37830763	6.348272411	0.007244874	0	162.98364	5.26278	15	380		162.98364
520	Kosrae	outer	6.869639353	6.857132026	0.024772765	0	162.98364	5.26278	15	318		162.98364
518	Kosrae	outer	10.60024127	10.56593799	0.002976815	0	162.98364	5.26278	15	421		162.98364
521	Kosrae	outer	11.00981065	10.97253056	0	0	162.98364	5.26278	15	623		162.98364
519	Kosrae	outer	14.95541417	14.97532107	0.057186991	0	162.98364	5.26278	15	585		162.98364
517	Kosrae	outer	19.64912061	19.6134188	0.001578291	0	162.98364	5.26278	15	589		162.98364
540	Kosrae	outer	6.214816451	6.196960885	0.019424527	0	162.98454	5.37275	18	223		162.98454
539	Kosrae	outer	7.535850252	7.523365703	0.024795544	0	162.98454	5.37275	18	316		162.98454
536	Kosrae	outer	8.103937575	8.100439717	0.033782235	0	162.98454	5.37275	18	314		162.98454
538	Kosrae	outer	8.851504714	8.819455429	0.005230808	0	162.98454	5.37275	18	328		162.98454
535	Kosrae	outer	9.924656797	9.932191414	0.04481471	0	162.98454	5.37275	18	390		162.98454
537	Kosrae	outer	12.04807946	12.01350939	0.00271002	0	162.98454	5.37275	18	463		162.98454
458	Kosrae	outer	10.0604339	10.0231538	0	0	162.99699	5.37506	5	310		162.99699
459	Kosrae	outer	10.96076891	10.94048125	0.01688833	0.000104102	162.99699	5.37506	5	340		162.99699
457	Kosrae	outer	13.90358289	13.86850408	0.001552305	0.000648983	162.99699	5.37506	5	415		162.99699
460	Kosrae	outer	19.87793303	19.94514232	0.104489384	0	162.99699	5.37506	5	640		162.99699
462	Kosrae	outer	21.80516743	21.76922336	0	0.00133602	162.99699	5.37506	5	590		162.99699
461	Kosrae	outer	21.98325451	21.94597442	0	0	162.99699	5.37506	5	575		162.99699
456	Kosrae	outer	5.942466657	6.145936682	0.236705966	0.004044151	163.0027	5.37348	4	298		163.0027
452	Kosrae	outer	7.131108974	7.095187404	0	0.001358522	163.0027	5.37348	4	211		163.0027
451	Kosrae	outer	10.57206517	10.53515618	0	0.000371108	163.0027	5.37348	4	406		163.0027
453	Kosrae	outer	11.10785246	11.20441032	0.131584593	0.002253359	163.0027	5.37348	4	376		163.0027
455	Kosrae	outer	11.23245526	11.55103512	0.353252939	0.002607022	163.0027	5.37348	4	388		163.0027
454	Kosrae	outer	13.44122672	13.40989105	0.003285854	0.002658575	163.0027	5.37348	4	463		163.0027
500	Kosrae	outer	0.042648154	0.006704082	0	0.00133602	163.02065	5.27187	12	0		163.02065
503	Kosrae	outer	0.049035195	0.011755102	0	0	163.02065	5.27187	12	0		163.02065
499	Kosrae	outer	0.052527515	0.015247423	0	0	163.02065	5.27187	12	0		163.02065
502	Kosrae	outer	0.573607743	0.540004978	0.003677328	0	163.02065	5.27187	12	56		163.02065
504	Kosrae	outer	0.990508991	0.957393447	0.004164549	0	163.02065	5.27187	12	44		163.02065
501	Kosrae	outer	3.903058132	3.882525567	0.015716604	0.001030924	163.02065	5.27187	12	187		163.02065
545	Kosrae	inner	0.08409459	0.046814497	0	0	163.02315	5.32558	19	2		163.02315
546	Kosrae	inner	1.344275898	1.306995805	0	0	163.02315	5.32558	19	75		163.02315
543	Kosrae	inner	2.608919676	2.571639583	0	0	163.02315	5.32558	19	123		163.02315
542	Kosrae	inner	4.871783122	4.834503029	0	0	163.02315	5.32558	19	248		163.02315
544	Kosrae	inner	6.115919871	6.087291892	0.008652113	0	163.02315	5.32558	19	138		163.02315
541	Kosrae	inner	13.84594129	13.80869135	3.01E-05	0	163.02315	5.32558	19	636		163.02315
494	Kosrae	outer	0.084053841	0.051855241	0.005081493	0	163.03059	5.28791	11	13		163.03059
495	Kosrae	outer	0.418638788	0.381358696	0	0	163.03059	5.28791	11	211		163.03059
497	Kosrae	outer	1.109753307	1.115231224	0.041211636	0.001546373	163.03059	5.28791	11	413		163.03059
493	Kosrae	outer	1.359344222	1.33051995	0.008455821	0	163.03059	5.28791	11	29		163.03059
498	Kosrae	outer	2.686413037	2.64978449	0.000651545	0	163.03059	5.28791	11	414		163.03059
496	Kosrae	outer	4.947437917	4.963834545	0.053676721	0	163.03059	5.28791	11	309		163.03059
514	Kosrae	outer	8.10803771	8.071406601	0	0.000648983	163.03365	5.33899	14	232		163.03365
513	Kosrae	outer	8.233657796	8.196377703	0	0	163.03365	5.33899	14	275		163.03365
515	Kosrae	outer	8.587350235	8.552777359	0	0.002707217	163.03365	5.33899	14	269		163.03365
512	Kosrae	outer	8.719817425	8.6833773	0.000403585	0.000436383	163.03365	5.33899	14	281		163.03365
511	Kosrae	outer	9.069521427	9.034968298	0.002552147	0.000174816	163.03365	5.33899	14	294		163.03365
516	Kosrae	outer	9.309149454	9.280264312	0.005241831	0.003153119	163.03365	5.33899	14	266		163.03365
486	Kosrae	outer	4.021047746	3.984288552	0	0.000520898	163.03645	5.32721	9	129		163.03645
485	Kosrae	outer	6.897226111	6.860898998	0	0.00095298	163.03645	5.32721	9	280		163.03645
484	Kosrae	outer	8.127585542	8.099052351	0.000173827	0.008573075	163.03645	5.32721	9	272		163.03645
481	Kosrae	outer	8.938924795	8.907229261	0	0.005584558	163.03645	5.32721	9	287		163.03645
482	Kosrae	outer	9.176102763	9.143882555	0	0.005059885	163.03645	5.32721	9	333		163.03645
483	Kosrae	outer	10.06780415	10.03610642	0.001919409	0.003662956	163.03645	5.32721	9	343		163.03645
475	Kosrae	outer	4.495606018	4.458325925	0	0	163.03798	5.31259	8	166		163.03798
478	Kosrae	outer	5.334004615	5.297156603	0	0.000432081	163.03798	5.31259	8	198		163.03798
477	Kosrae	outer	6.955834005	6.919092717	0	0.000538804	163.03798	5.31259	8	232		163.03798
479	Kosrae	outer	7.078116264	7.044224313	0	0.003388142	163.03798	5.31259	8	224		163.03798
476	Kosrae	outer	7.139102352	7.101822259	0	0	163.03798	5.31259	8	260		163.03798
480	Kosrae	outer	8.439926344	8.402913257	0	0.000267006	163.03798	5.31259	8	351		163.03798
723	Majuro	outer	0.578281871	0.559192235	0.046199716	0	171.03296	7.16667	3	22		171.03296
721	Majuro	outer	2.23432867	2.176987369	0.006075195	0.001872856	171.03296	7.16667	3	102		171.03296
725	Majuro	outer	2.866757569	2.817384888	0.015916671	0	171.03296	7.16667	3	121		171.03296
724	Majuro	outer	5.441622009	5.400811921	0.024458459	2.08E-05	171.03296	7.16667	3	294		171.03296
722	Majuro	outer	5.629957988	5.594098466	0.029143301	0.000286529	171.03296	7.16667	3	207		171.03296
726	Majuro	outer	8.737795969	8.689115163	0.016608546	0	171.03296	7.16667	3	291		171.03296
727	Majuro	outer	1.020514723	0.977370508	0.012686458	0.009458679	171.03441	7.16987	4	66		171.03441
728	Majuro	outer	1.43591826	1.372786261	0.002049093	0.00010826	171.03441	7.16987	4	72		171.03441
729	Majuro	outer	2.930881247	2.906651163	0.041059268	0	171.03441	7.16987	4	119		171.03441
732	Majuro	outer	3.063727749	3.005519921	0.007081524	0	171.03441	7.16987	4	122		171.03441
730	Majuro	outer	3.307550927	3.264195207	0.021933632	0	171.03441	7.16987	4	135		171.03441
731	Majuro	outer	3.640862363	3.626399591	0.048007975	0.002818604	171.03441	7.16987	4	135		171.03441
783	Majuro	patch	2.921593219	2.86566831	0.009364443	0	171.05072	7.1868	13	83		171.05072
781	Majuro	patch	3.192783159	3.164815905	0.037322098	0	171.05072	7.1868	13	179		171.05072
786	Majuro	patch	4.389633323	4.327332494	0.002988523	0	171.05072	7.1868	13	172		171.05072
785	Majuro	patch	6.273467595	6.270816785	0.062638541	0	171.05072	7.1868	13	312		171.05072
784	Majuro	patch	8.492730372	8.431956625	0.004515604	0	171.05072	7.1868	13	466		171.05072
782	Majuro	patch	9.389635819	9.331552458	0.007205991	0	171.05072	7.1868	13	535		171.05072
736	Majuro	outer	3.996946716	3.941381485	0.009566656	0.000157464	171.0519	7.1198	5	99		171.0519
738	Majuro	outer	4.118483806	4.057309126	0.00214695	0.001967721	171.0519	7.1198	5	158		171.0519
734	Majuro	outer	4.901392156	4.838981169	0.002878365	0	171.0519	7.1198	5	256		171.0519
733	Majuro	outer	5.99132494	5.936608259	0.003210649	0.007362022	171.0519	7.1198	5	181		171.0519
735	Majuro	outer	8.689543443	8.624892194	0.000142919	0.000495184	171.0519	7.1198	5	230		171.0519
737	Majuro	outer	9.864020914	9.812539195	0.013321553	0.00048608	171.0519	7.1198	5	201		171.0519
764	Majuro	outer	5.055812389	5.061734803	0.071211766	0	171.05417	7.21861	10	227		171.05417
767	Majuro	outer	5.468674057	6.110222527	0.705758556	0.001079266	171.05417	7.21861	10	298		171.05417
768	Majuro	outer	6.344717152	6.310290875	0.030459248	0.000403826	171.05417	7.21861	10	268		171.05417
765	Majuro	outer	9.617117995	9.591555139	0.039494866	0.00023163	171.05417	7.21861	10	300		171.05417
766	Majuro	outer	12.09011086	12.03469142	0.009712444	0.000157464	171.05417	7.21861	10	359		171.05417
763	Majuro	outer	13.71977777	13.66694624	0.012404467	5.34E-05	171.05417	7.21861	10	328		171.05417
719	Majuro	outer	4.617911825	4.552769458	9.36E-05	5.34E-05	171.06998	7.22336	2	175		171.06998
720	Majuro	outer	9.883624367	9.818713674	0.000111653	0.000267006	171.06998	7.22336	2	292		171.06998
715	Majuro	outer	9.889149014	9.826833231	0.002973569	0	171.06998	7.22336	2	411		171.06998
716	Majuro	outer	10.18683889	10.12181473	0.000265193	0	171.06998	7.22336	2	306		171.06998
717	Majuro	outer	11.04297276	10.97814275	0.00045934	0	171.06998	7.22336	2	385		171.06998
718	Majuro	outer	11.7731557	11.70804519	0.000178847	0	171.06998	7.22336	2	405		171.06998
846	Majuro	patch	3.304898654	3.241576	0.001966697	0	171.07152	7.20099	23	206		171.07152
841	Majuro	patch	3.545125551	3.497419909	0.01758371	0	171.07152	7.20099	23	275		171.07152
844	Majuro	patch	5.89537007	5.865098628	0.035017909	0	171.07152	7.20099	23	395		171.07152
842	Majuro	patch	7.054788204	7.085854996	0.096356144	0	171.07152	7.20099	23	354		171.07152
845	Majuro	patch	7.654351505	7.595847412	0.006785259	0	171.07152	7.20099	23	579		171.07152
843	Majuro	patch	10.46052906	10.425427	0.030187292	0	171.07152	7.20099	23	521		171.07152
805	Majuro	patch	1.930557243	1.869485549	0.004217658	0	171.08168	7.1139	17	211		171.08168
810	Majuro	patch	5.802400484	5.741391276	0.004280144	0	171.08168	7.1139	17	532		171.08168
806	Majuro	patch	9.294798273	9.230022751	0.00051383	0	171.08168	7.1139	17	535		171.08168
809	Majuro	patch	10.0213852	9.95666285	0.000567006	0	171.08168	7.1139	17	915		171.08168
808	Majuro	patch	14.00287489	13.93800869	0.000423148	0	171.08168	7.1139	17	635		171.08168
807	Majuro	patch	15.73662291	15.67317176	0.001838199	0	171.08168	7.1139	17	705		171.08168
823	Majuro	patch	0.160923745	0.09736174	0.001727347	0	171.0903	7.10907	20	5		171.0903
824	Majuro	patch	0.318598153	0.259869617	0.006560815	0	171.0903	7.10907	20	11		171.0903
825	Majuro	patch	0.64215596	0.578560953	0.001694345	0	171.0903	7.10907	20	33		171.0903
828	Majuro	patch	0.649247703	0.588242682	0.004284331	0	171.0903	7.10907	20	30		171.0903
827	Majuro	patch	1.254016851	1.18900297	0.000275471	0	171.0903	7.10907	20	69		171.0903
826	Majuro	patch	3.915889542	3.854057895	0.003457705	0	171.0903	7.10907	20	167		171.0903
791	Majuro	patch	2.67953748	2.620584604	0.006336476	0	171.10275	7.10289	14	625		171.10275
792	Majuro	patch	7.28365321	7.218824545	0.000460687	0	171.10275	7.10289	14	543		171.10275
789	Majuro	patch	7.450285773	7.386879893	0.001883473	0	171.10275	7.10289	14	482		171.10275
787	Majuro	patch	8.934599808	8.874895728	0.005585271	0	171.10275	7.10289	14	414		171.10275
790	Majuro	patch	9.96690647	9.902403097	0.000785979	0	171.10275	7.10289	14	848		171.10275
788	Majuro	patch	10.03382335	9.973241369	0.004707372	0	171.10275	7.10289	14	343		171.10275
815	Majuro	patch	7.375017411	7.31955049	0.00982243	0	171.12164	7.1754	18	173		171.12164
814	Majuro	patch	11.63287752	11.5884445	0.020856334	0	171.12164	7.1754	18	233		171.12164
811	Majuro	patch	12.42209739	12.36548924	0.008681206	0	171.12164	7.1754	18	304		171.12164
812	Majuro	patch	17.1257385	17.08113729	0.020688149	0	171.12164	7.1754	18	386		171.12164
816	Majuro	patch	18.60746212	18.54554745	0.003374676	0	171.12164	7.1754	18	398		171.12164
813	Majuro	patch	23.94777564	23.88943604	0.00694976	0	171.12164	7.1754	18	606		171.12164
803	Majuro	patch	4.334452324	4.275987561	0.006824589	0	171.14006	7.16947	16	116		171.14006
802	Majuro	patch	6.902911399	6.843017306	0.005395259	0	171.14006	7.16947	16	189		171.14006
801	Majuro	patch	8.394047222	8.346876064	0.018118194	0	171.14006	7.16947	16	346		171.14006
804	Majuro	patch	16.99669859	16.93600748	0.004598251	0	171.14006	7.16947	16	707		171.14006
799	Majuro	patch	17.91198997	17.85471148	0.008010861	0	171.14006	7.16947	16	592		171.14006
800	Majuro	patch	22.25340951	22.1946286	0.006508439	0	171.14006	7.16947	16	703		171.14006
753	Majuro	outer	4.588162756	4.526638251	0	0.003764847	171.14678	7.08234	8	155		171.14678
754	Majuro	outer	5.842757937	5.787446578	0.009439824	0.000538169	171.14678	7.08234	8	132		171.14678
756	Majuro	outer	6.125481645	6.068467994	0.008171598	0.000104102	171.14678	7.08234	8	311		171.14678
751	Majuro	outer	6.865070141	6.84206808	0.040141752	0.002145539	171.14678	7.08234	8	200		171.14678
752	Majuro	outer	9.256164569	9.223042391	0.031775262	0.000391913	171.14678	7.08234	8	207		171.14678
755	Majuro	outer	10.49057846	10.43052525	0.002626146	0.002609993	171.14678	7.08234	8	240		171.14678
740	Majuro	outer	3.809815391	3.755026637	0.010500598	0	171.16357	7.17096	6	98		171.16357
741	Majuro	outer	4.23308042	4.173519305	0.005728236	0	171.16357	7.17096	6	164		171.16357
742	Majuro	outer	4.687017469	4.633688264	0.011960147	0	171.16357	7.17096	6	130		171.16357
744	Majuro	outer	5.054865884	5.049026031	0.059449499	0	171.16357	7.17096	6	229		171.16357
739	Majuro	outer	5.146936307	5.086229465	0.00458251	0	171.16357	7.17096	6	159		171.16357
743	Majuro	outer	7.325617149	7.264977372	0.004649575	0	171.16357	7.17096	6	342		171.16357
779	Majuro	patch	1.478722039	1.418846462	0.005413775	0	171.16678	7.14807	12	70		171.16678
776	Majuro	patch	1.665325279	1.611665972	0.011630045	0	171.16678	7.14807	12	77		171.16678
775	Majuro	patch	5.402346961	5.343047998	0.005990388	0	171.16678	7.14807	12	237		171.16678
778	Majuro	patch	7.001624273	6.968462104	0.025442117	0.006685067	171.16678	7.14807	12	284		171.16678
780	Majuro	patch	11.44736524	11.40533112	0.023255226	0	171.16678	7.14807	12	445		171.16678
777	Majuro	patch	12.3585161	12.31033418	0.017107425	0	171.16678	7.14807	12	485		171.16678
838	Majuro	patch	8.534696043	8.473803017	0.004396326	0	171.17062	7.14869	22	362		171.17062
835	Majuro	patch	12.60948852	12.55577694	0.01157777	0	171.17062	7.14869	22	645		171.17062
837	Majuro	patch	13.33908103	13.28156823	0.007776546	0	171.17062	7.14869	22	649		171.17062
836	Majuro	patch	14.05873255	14.00281598	0.009372779	0	171.17062	7.14869	22	602		171.17062
840	Majuro	patch	15.17047773	15.11465484	0.00946647	0	171.17062	7.14869	22	714		171.17062
839	Majuro	patch	17.74648989	17.68512602	0.003925479	0	171.17062	7.14869	22	898		171.17062
757	Majuro	outer	4.342757119	4.287092733	0.004932502	0.004692464	171.18855	7.06393	9	152		171.18855
762	Majuro	outer	6.995593083	6.937443353	0.002216786	0.004922835	171.18855	7.06393	9	203		171.18855
759	Majuro	outer	7.069387881	7.021396575	0.015762417	0.001535628	171.18855	7.06393	9	184		171.18855
761	Majuro	outer	7.556548797	7.630523962	0.138105655	0.001158862	171.18855	7.06393	9	396		171.18855
760	Majuro	outer	9.536013713	9.482706617	0.010608145	0.00137411	171.18855	7.06393	9	230		171.18855
758	Majuro	outer	14.21631073	14.16798773	0.016966355	0	171.18855	7.06393	9	333		171.18855
818	Majuro	patch	0.735726659	0.72034352	0.049906213	0	171.19617	7.07186	19	22		171.19617
817	Majuro	patch	1.863166498	1.802508422	0.004631276	0	171.19617	7.07186	19	56		171.19617
820	Majuro	patch	2.112830292	2.060787877	0.013246937	0	171.19617	7.07186	19	101		171.19617
822	Majuro	patch	2.235995954	2.170983445	0.000276843	0	171.19617	7.07186	19	78		171.19617
821	Majuro	patch	2.331308179	2.27522769	0.009208863	0	171.19617	7.07186	19	110		171.19617
819	Majuro	patch	3.688464115	3.700286955	0.077112192	0	171.19617	7.07186	19	106		171.19617
851	Majuro	patch	0.065289352	0	0	0	171.23495	7.15165	24	0		171.23495
852	Majuro	patch	0.109052814	0.062369914	0.01855309	5.34E-05	171.23495	7.15165	24	17		171.23495
849	Majuro	patch	0.355299544	0.295457146	0.005342852	0.000104102	171.23495	7.15165	24	5		171.23495
847	Majuro	patch	0.593667261	0.52837791	0	0	171.23495	7.15165	24	35		171.23495
848	Majuro	patch	1.177720602	1.11243125	0	0	171.23495	7.15165	24	72		171.23495
850	Majuro	patch	1.254971457	1.192709794	0.002852873	0.000174816	171.23495	7.15165	24	78		171.23495
710	Majuro	outer	7.512890838	7.455288939	0.002194325	0.005493128	171.26166	7.125035	1	304		171.26166
709	Majuro	outer	9.748308692	9.707294907	0.022834087	0.001441479	171.26166	7.125035	1	352		171.26166
712	Majuro	outer	10.0114698	9.954487228	0.004078192	0.004228591	171.26166	7.125035	1	340		171.26166
714	Majuro	outer	10.1525566	10.10044685	0.006701898	0.006477713	171.26166	7.125035	1	330		171.26166
713	Majuro	outer	11.92857984	11.86908922	0.003751102	0.00204763	171.26166	7.125035	1	373		171.26166
711	Majuro	outer	16.12253137	16.06749579	0.005414084	0.00483968	171.26166	7.125035	1	311		171.26166
769	Majuro	outer	3.710457948	3.653539694	0.008196281	0.000174816	171.32024	7.12688	11	131		171.32024
770	Majuro	outer	4.808579663	4.74385606	0.000440841	0.000124907	171.32024	7.12688	11	185		171.32024
772	Majuro	outer	6.137032487	6.074370137	0.002469538	0.000157464	171.32024	7.12688	11	216		171.32024
774	Majuro	outer	7.959901516	7.947164635	0.051665374	0.000887096	171.32024	7.12688	11	262		171.32024
771	Majuro	outer	10.439859	10.38070457	0.005426087	0.000708828	171.32024	7.12688	11	372		171.32024
773	Majuro	outer	11.61827647	11.56789368	0.014274562	0.000632004	171.32024	7.12688	11	402		171.32024
833	Majuro	patch	0.122289994	0.057000642	0	0	171.32072	7.12068	21	8		171.32072
834	Majuro	patch	0.172165555	0.106876204	0	0	171.32072	7.12068	21	15		171.32072
832	Majuro	patch	1.249075878	1.183786526	0	0	171.32072	7.12068	21	59		171.32072
831	Majuro	patch	2.256955797	2.191666445	0	0	171.32072	7.12068	21	109		171.32072
830	Majuro	patch	2.674561219	2.611777679	0.002109807	0.000396005	171.32072	7.12068	21	153		171.32072
829	Majuro	patch	3.013440242	2.979700614	0.031549724	0	171.32072	7.12068	21	175		171.32072
797	Majuro	patch	0.065289352	0	0	0	171.32727	7.11898	15	0		171.32727
798	Majuro	patch	0.065289352	0	0	0	171.32727	7.11898	15	0		171.32727
793	Majuro	patch	0.155779196	0.090489844	0	0	171.32727	7.11898	15	4		171.32727
796	Majuro	patch	0.328695581	0.264654688	0.001248459	0	171.32727	7.11898	15	16		171.32727
795	Majuro	patch	0.507591716	0.442302364	0	0	171.32727	7.11898	15	15		171.32727
794	Majuro	patch	0.911536575	0.846247223	0	0	171.32727	7.11898	15	45		171.32727
749	Majuro	outer	9.431110172	9.376170012	0.010349192	0	171.34102	7.12702	7	327		171.34102
746	Majuro	outer	9.745917639	9.682544873	0.000974591	0.000941995	171.34102	7.12702	7	466		171.34102
747	Majuro	outer	12.47325967	12.41080744	0.001663083	0.001174039	171.34102	7.12702	7	320		171.34102
745	Majuro	outer	12.61187294	12.56906227	0.022457873	2.08E-05	171.34102	7.12702	7	482		171.34102
750	Majuro	outer	13.70416434	13.66288674	0.024011748	0	171.34102	7.12702	7	436		171.34102
748	Majuro	outer	13.85207775	13.791722	0.004933603	0	171.34102	7.12702	7	439		171.34102
